# Supplementary material for: Landscape of Variability in Chemosensory Genes Associated With Dietary Preferences in Indian Population: Analysis of 1029 Indian Genomes
Source: Front Genet. 2022 Jul 12;13:878134. doi: 10.3389/fgene.2022.878134 (PMC9315315; doi:10.3389/fgene.2022.878134)
Supplement: Supplementary file 1 [file Table2.xlsx]

## Sheet: Supplementary2
Supplemental Table 2: Informtion of 231 variants previously associated with taste perception and their frequency distribution in IndiGen, Indian Genome Variation populations, and 1000 Genomes representative populations. NA means not available (No frequency in a given population or no genotype data available for calculations).
SNP information (hg38)								MAF														DAF												Fst
SN	Gene	dbSNP ID	Chromosome	Position	REF	ALT	Minor Allele	Ind	Ind1	Ind2	Ind3	YRI	CEU	CHB	TB	AA	IE	DRLP	DRIP	ANC	DER	Ind	Ind1	Ind2	Ind3	YRI	CEU	CHB	TB	AA	IE	DRLP	DRIP	IND1_2_3	IND1_2	IND2_3	IND1_3	YRI_CHB_chem	CEU_yri_chem	CEU_CHB_chem	IND1_YRI	IND2_YRI	IND3_YRI	IND1_CEU	IND2_CEU	IND3_CEU	IND1_CHB	IND2_CHB	IND3_CHB
1	TAS1R3	rs307355	1	1329774	T	C	T	0.159	0.232394	0.178082	0.122642	0.518519	0.0707071	0.145631	0.966667	0.980769	0.914286	0.894737	0.94	T	C	0.841	0.767606	0.821918	0.877358	0.481481	0.929293	0.854369	0.033333	0.019231	0.085714	0.105263	0.06	NA	NA	NA	NA	0.265941	0.379809	0.0238206	NA	NA	NA	NA	NA	NA	NA	NA	NA
2	TAS1R3	rs35744813	1	1330080	T	C	T	0.1592	0.232394	0.178082	0.13522	0.699074	0.0707071	0.145631	NA	NA	NA	NA	NA	T	C	0.8408	0.767606	0.821918	0.86478	0.300926	0.929293	0.854369	NA	NA	NA	NA	NA	NA	NA	NA	NA	0.473756	0.581029	0.0238206	NA	NA	NA	NA	NA	NA	NA	NA	NA
3	TAS1R3	rs144594741	1	1331660	T	G	G	NA	NA	NA	NA	0	0	0	NA	NA	NA	NA	NA	T	G	NA	NA	NA	NA	0	0	0	NA	NA	NA	NA	NA	NA	NA	NA	NA	NA	NA	NA	NA	NA	NA	NA	NA	NA	NA	NA	NA
4	TAS1R3	rs76584377	1	1331911	G	C	C	NA	NA	NA	NA	0.0185185	0	0	NA	NA	NA	NA	NA	G	C	NA	NA	NA	NA	0.0185185	0	0	NA	NA	NA	NA	NA	NA	NA	NA	NA	0.0134856	0.0130508	NA	NA	NA	NA	NA	NA	NA	NA	NA	NA
5	TAS1R3	rs200097416	1	1332159	G	A	A	NA	NA	NA	NA	0	0	0	NA	NA	NA	NA	NA	G	A	NA	NA	NA	NA	0	0	0	NA	NA	NA	NA	NA	NA	NA	NA	NA	NA	NA	NA	NA	NA	NA	NA	NA	NA	NA	NA	NA
6	TAS1R3	rs181719474	1	1332202	G	A	A	NA	NA	NA	NA	0.00925926	0	0	NA	NA	NA	NA	NA	G	A	NA	NA	NA	NA	0.00925926	0	0	NA	NA	NA	NA	NA	NA	NA	NA	NA	0.00434715	0.00407828	NA	NA	NA	NA	NA	NA	NA	NA	NA	NA
7	TAS1R3	rs111615792	1	1332271	G	A	A	0.0083089	0	0.00684932	0.0125786	0.226852	0.030303	0	NA	NA	NA	NA	NA	A	G	0.991691	1	0.993151	0.987421	0.773148	0.969697	1	NA	NA	NA	NA	NA	0.000105253	-0.000119993	-0.00158143	0.00410617	0.21916	0.15067	0.0262004	NA	NA	NA	NA	NA	NA	NA	NA	NA
8	TAS1R3	rs201675765	1	1333839	C	A	A	NA	NA	NA	NA	0	0	0	NA	NA	NA	NA	NA	C	A	NA	NA	NA	NA	0	0	0	NA	NA	NA	NA	NA	NA	NA	NA	NA	NA	NA	NA	NA	NA	NA	NA	NA	NA	NA	NA	NA
9	TAS1R3	rs149196451	1	1334123	C	G	G	NA	NA	NA	NA	0	0	0	NA	NA	NA	NA	NA	C	G	NA	NA	NA	NA	0	0	0	NA	NA	NA	NA	NA	NA	NA	NA	NA	NA	NA	NA	NA	NA	NA	NA	NA	NA	NA	NA	NA
10	TAS1R3	rs307377	1	1334174	T	C	T	0.07805	0.105634	0.0924658	0.0597484	0.0138889	0.030303	0.0679612	NA	NA	NA	NA	NA	NA	NA	NA	NA	NA	NA	NA	NA	NA	NA	NA	NA	NA	NA	0.00296575	-0.00455564	0.00387264	0.00998603	0.0327873	0.00158167	0.0103253	NA	NA	NA	NA	NA	NA	NA	NA	NA
11	TAS1R1	rs4908923	1	6554475	G	A	G	0.186706	0.140845	0.195205	0.159236	0.555556	0.09596	0.218447	0.122222	0.269231	0.172414	0.105263	0.24	G	A	0.812234	0.871212	0.799242	0.84	0.444444	0.90404	0.781553	0.877778	0.730769	0.827586	0.894737	0.76	0.000639	0.004671	0.000943	-0.00431	0.209602	0.380108	0.049967	0.300157	0.246657	0.301194	0.003925	0.032815	0.012786	0.013348	-0.00267	0.007345
12	TAS1R1	rs4908563	1	6563439	C	T	C	0.456543	0.528169	0.510274	0.401899	0.902778	0.469697	0.57767	0.477778	0.480769	0.454286	0.364865	0.44	C	T	0.543039	0.484848	0.488636	0.612583	0.097222	0.530303	0.42233	0.522222	0.519231	0.545714	0.635135	0.56	0.01619	-0.00466	0.020329	0.026903	0.239795	0.359379	0.01814	0.311805	0.295751	0.410629	0.000688	-0.00084	0.005462	-0.00143	0.004919	0.056317
13	TAS1R1	rs41278020	1	6571046	C	T	T	0.021909	0	0.013699	0.018987	0	0.010101	0	NA	NA	NA	NA	NA	C	T	0.021186	0	0.015152	0.016556	0	0.010101	0	NA	NA	NA	NA	NA	0.001499	0.005064	-0.00239	0.00886	NA	0.005769	0.005403	NA	0.007983	0.012244	0.002682	-0.00368	-0.00149	NA	0.007639	0.011837
14	TAS1R1	rs34160967	1	6575246	G	A	A	0.131451	0.380282	0.133562	0.107595	0.046296	0.136364	0.330097	NA	NA	NA	NA	NA	G	A	0.128178	0.386364	0.125	0.099338	0.046296	0.136364	0.330097	NA	NA	NA	NA	NA	0.109332	0.15994	-0.00018	0.206845	0.231894	0.044279	0.094538	0.313392	0.038823	0.020635	0.146403	-0.00417	-7.22e-05	-0.00055	0.104199	0.141877
15	TAS1R1	rs4908932	1	6579787	G	T	T	0.08439	0.007042	0.044521	0.147436	0.083333	0.151515	0.004854	0.066667	0.134615	0.131429	0.111842	0.04	G	T	0.083333	0.007576	0.041667	0.154362	0.083333	0.151515	0.004854	0.066667	0.134615	0.131429	0.111842	0.04	0.066484	0.01652	0.055027	0.095401	0.064562	0.017878	0.137211	0.050495	0.008786	0.015109	0.113435	0.065095	-0.00401	-0.00556	0.023894	0.112095
16	CA6	rs2274327	1	8949347	C	T	T	0.26709	0.183099	0.291096	0.245283	0.0601852	0.368687	0.218447	0.166667	0.326923	0.24	0.296053	0.48	C	T	0.26709	0.183099	0.291096	0.245283	0.0601852	0.368687	0.218447	0.166667	0.326923	0.24	0.296053	0.48	0.00743663	0.0224289	0.00205287	0.00433432	0.0960833	0.249392	0.0487894	0.0708118	0.154016	0.112143	0.0708172	0.00969198	0.0314442	-0.00357267	0.00940804	-0.0017505
17	CA6 (Gustin)	rs2274333	1	8957145	A	G	G	0.416261	0.577465	0.438356	0.389241	0.064815	0.328283	0.61165	0.566667	0.461538	0.41954	0.434211	0.42	A	G	0.417373	0.568182	0.439394	0.384106	0.064815	0.328283	0.61165	0.566667	0.461538	0.41954	0.434211	0.42	0.024943	0.032453	0.001439	0.06378	0.501981	0.197324	0.144457	0.493183	0.291225	0.237781	0.112493	0.020287	0.003358	-0.00355	0.054268	0.090586
18	TAS1R2	rs6685177	1	18830372	G	A	A	0.097454	0.021127	0.096552	0.171975	0	0.191919	0.004854	NA	NA	NA	NA	NA	G	A	0.099147	0.022727	0.091603	0.173333	0	0.191919	0.004854	NA	NA	NA	NA	NA	0.044353	0.03572	0.020506	0.093729	0.000231	0.195159	0.178396	0.020869	0.080788	0.145903	0.12336	0.033705	-0.00265	0.005739	0.068836	0.133711
19	TAS1R2	rs12035074	1	18835777	G	C	C	0.34372	0.633803	0.321918	0.297468	0.324074	0.282828	0.601942	NA	NA	NA	NA	NA	G	C	0.342161	0.636364	0.333333	0.301325	0.324074	0.282828	0.601942	NA	NA	NA	NA	NA	0.101719	0.174902	-0.00237	0.203322	0.140514	-0.00116	0.183076	0.17174	-0.00438	-0.00265	0.218093	-0.00115	-0.00417	-0.00257	0.143768	0.170033
20	TAS1R2	rs12036097	1	18837989	A	G	G	0.45809	0.640845	0.421233	0.427215	0.398148	0.5	0.606796	NA	NA	NA	NA	NA	G	A	0.542948	0.356061	0.560606	0.576159	0.601852	0.5	0.393204	NA	NA	NA	NA	NA	0.040349	0.086517	-0.00383	0.081775	0.079485	0.015685	0.018099	0.106183	-0.00335	-0.00261	0.033532	0.007567	0.005854	-0.00236	0.062546	0.058486
21	TAS1R2	rs9988418	1	18839606	C	T	T	0.010355	0	0.010345	0.009615	0.152778	0.005051	0	0	0	0	0.013158	0.02	C	T	0.010741	0	0.01145	0.010067	0.152778	0.005051	0	0	0	0	0.013158	0.02	-0.00117	0.002529	-0.00329	0.001932	0.14527	0.130309	0.000201	0.124362	0.138526	0.145233	-0.00172	-0.00252	-0.00278	NA	0.004756	0.004006
22	TAS1R2	rs12033832	1	18839800	G	A	A	0.273392	0.542254	0.226027	0.240506	0.222222	0.343434	0.519417	NA	NA	NA	NA	NA	G	A	0.274655	0.560606	0.238636	0.235099	0.222222	0.343434	0.519417	NA	NA	NA	NA	NA	0.103672	0.196972	-0.00288	0.179362	0.16977	0.031175	0.056488	0.197655	-0.00404	-0.00295	0.072454	0.029794	0.021787	-0.00432	0.169452	0.15346
23	TAS1R2	rs3935570	1	18840877	G	T	T	0.304497	0.183099	0.297945	0.259615	0.296296	0.262626	0.097087	0.233333	0.269231	0.345714	0.355263	0.32	T	G	0.68883	0.810606	0.693182	0.741611	0.703704	0.737374	0.902913	0.766667	0.730769	0.654286	0.644737	0.68	0.009601	0.028556	0.000243	0.011386	0.112728	-0.00215	0.084946	0.0279	-0.00433	-0.00064	0.012365	-0.0013	-0.00402	0.026592	0.108757	0.076936
24	TAS1R2	rs12137730	1	18843094	A	C	C	0.262439	0.077465	0.284247	0.332278	0.203704	0.333333	0.092233	NA	NA	NA	NA	NA	A	C	0.261146	0.075758	0.280303	0.334437	0.203704	0.333333	0.092233	NA	NA	NA	NA	NA	0.064312	0.112733	0.001743	0.151726	0.043429	0.037531	0.156797	0.054067	0.012929	0.036158	0.165525	0.001165	-0.0044	-0.00406	0.103013	0.143236
25	TAS1R2	rs7534618	1	18843584	T	G	G	0.28	0.549296	0.22069	0.243671	0.226852	0.373737	0.519417	0.477778	0.288462	0.304598	0.223684	0.38	T	G	0.281316	0.560606	0.232824	0.238411	0.226852	0.373737	0.519417						0.109473	0.211442	-0.002	0.182432	0.164351	0.045756	0.037276	0.198907	-0.004	-0.00323	0.055124	0.051939	0.035811	-0.00363	0.175874	0.149791
26	TAS1R2	rs7513755	1	18847120	G	T	G	0.162293	0.105634	0.184932	0.18239	0.259259	0.111111	0.106796	NA	NA	NA	NA	NA	T	G	0.15592	0.090909	0.17803	0.184211	0.259259	0.111111	0.106796	NA	NA	NA	NA	NA	0.005777	0.017663	-0.0037	0.016128	0.069904	0.064801	-0.00429	0.065802	0.011899	0.013205	-0.00559	0.016285	0.014848	-0.00566	0.019141	0.017598
27	TAS1R2	rs28374389	1	18849352	T	C	C	0.093842	0.014085	0.092466	0.167722	0.157407	0.20202	0.009709	NA	NA	NA	NA	NA	T	C	0.095745	0.015152	0.087121	0.168874	0.157407	0.20202	0.009709	NA	NA	NA	NA	NA	0.047532	0.041903	0.021025	0.100533	0.126401	0.001857	0.176494	0.101856	0.015318	-0.00352	0.145342	0.045091	-0.00011	-0.0051	0.055771	0.12042
28	TAS1R2	rs4920566	1	18853330	A	G	A	0.45809	0.43662	0.414384	0.5	0.203704	0.666667	0.373786	NA	NA	NA	NA	NA	G	A	0.458643	0.454545	0.405303	0.5	0.203704	0.666667	0.373786	NA	NA	NA	NA	NA	0.005831	-0.00401	0.01152	0.003056	0.063619	0.356438	0.153543	0.117016	0.092804	0.166969	0.096778	0.115857	0.050969	0.001785	-0.00083	0.027587
29	TAS1R2	rs35874116	1	18854899	T	C	C	0.30185	0.232394	0.383562	0.295597	0.333333	0.30303	0.116505	NA	NA	NA	NA	NA	C	T	0.689089	0.765152	0.598485	0.697368	0.666667	0.69697	0.883495	NA	NA	NA	NA	NA	0.019103	0.044434	0.013533	0.004934	0.121235	-0.00308	0.095469	0.018801	0.000959	-0.00066	0.00624	0.009203	-0.00431	0.042644	0.160484	0.083977
30	TAS1R2	rs9701796	1	18859635	G	C	G	0.222439	0.232394	0.260274	0.21519	0.166667	0.186869	0.359223	NA	NA	NA	NA	NA	C	G	0.228769	0.234848	0.272727	0.218543	0.166667	0.186869	0.359223	NA	NA	NA	NA	NA	-0.00035	-0.00286	0.002562	-0.00414	0.087129	-0.0034	0.067188	0.00772	0.021382	0.003589	0.000522	0.011283	-0.00139	0.030961	0.019002	0.047129
31	TAS1R2	rs28410948	1	18861962	C	T	C	0.278049	0.330986	0.219178	0.296178	0.532407	0.29798	0.582524	0.311111	0.346154	0.245714	0.322368	0.18	T	C	0.273595	0.325758	0.227273	0.294702	0.532407	0.29798	0.582524	0.311111	0.346154	0.245714	0.322368	0.18	0.011482	0.026998	0.011924	-0.00224	-0.00055	0.102054	0.147163	0.07252	0.189962	0.106527	-0.00314	0.012156	-0.00402	0.11325	0.243778	0.152107
32	OR6K2/OR6K3	rs857940	1	158687183	C	T	T	NA	NA	NA	NA	0.0972222	0.414141	0.339806	0.366667	0.211538	0.206897	0.143836	0.1	C	T	NA	NA	NA	NA	0.0972222	0.414141	0.339806	0.366667	0.211538	0.206897	0.143836	0.1	NA	NA	NA	NA	0.155877	0.232762	0.00653743	NA	NA	NA	NA	NA	NA	NA	NA	NA
33	ADCY10	rs4657718	1	167803261	G	A	G	0.490234	0.352113	0.510345	0.509434	0.439815	0.424242	0.262136	NA	NA	NA	NA	NA	A	G	0.491498	0.348485	0.534351	0.5	0.439815	0.424242	0.262136	NA	NA	NA	NA	NA	0.019535	0.043707	-0.00353	0.043397	0.062423	-0.00423	0.051713	0.010387	0.005862	0.005848	0.004575	0.010222	0.010183	0.012881	0.115737	0.11464
34	COG2	rs11122562	1	230635896	C	T	C	0.099708	0.183099	0.099315	0.098101	0.171296	0.090909	0.208738	0.211111	0.076923	0.097143	0.067568	0.26	T	C	0.1	0.189394	0.094697	0.102649	0.171296	0.090909	0.208738	0.211111	0.076923	0.097143	0.067568	0.26	0.012523	0.025806	-0.00344	0.027351	3.05e-05	0.022904	0.047855	-0.0053	0.018772	0.019993	0.03055	-0.00421	-0.00415	-0.00397	0.043249	0.045182
35	AGT	rs699	1	230710048	A	G	A	0.34082	0.197183	0.267123	0.389241	0.078704	0.590909	0.213592	0.366667	0.192308	0.396552	0.322368	0.26	G	A	0.33847	0.189394	0.276515	0.380795	0.078704	0.590909	0.213592	0.366667	0.192308	0.396552	0.322368	0.26	0.037778	0.007576	0.029799	0.074743	0.066577	0.458188	0.254698	0.056118	0.106486	0.217237	0.267785	0.192896	0.074375	-0.00552	0.003405	0.064523
36	OR2M7	rs4481887	1	248333561	A	G	A	0.134634	0.183099	0.099315	0.155063	0.12037	0.308081	0.15534	0.088889	0.134615	0.143678	0.098684	0.12	G	A	0.136412	0.181818	0.098485	0.155629	0.12037	0.308081	0.15534	0.088889	0.134615	0.143678	0.098684	0.12	0.010371	0.026237	0.010843	-0.00208	9.32e-06	0.096383	0.059164	0.009369	-0.00176	0.001094	0.034449	0.131783	0.063585	-0.00351	0.010524	-0.00389
37	OR2T10	rs28610409	1	248525016	T	C	C	NA	NA	NA	NA	0.0972222	0.0505051	0.393204	0.25	0.269231	0.291429	0.405405	0.42															NA	NA	NA	NA	0.209473	0.0109113	0.284232	NA	NA	NA	NA	NA	NA	NA	NA	NA
38	POMC	rs2164808	2	25154307	T	C	T	0.252924	0.06338	0.219178	0.347134	0.069444	0.464646	0	0.1	0.019231	0.257143	0.243421	0.22	C	T	0.256098	0.068182	0.223485	0.353333	0.069444	0.464646	0	0.1	0.019231	0.257143	0.243421	0.22	0.085741	0.077319	0.035827	0.182536	0.063817	0.335251	0.467013	-0.00676	0.078016	0.190099	0.317375	0.125761	0.024179	0.067455	0.189655	0.302512
39	POMC	rs934778	2	25166355	A	G	G	0.20428	0.15493	0.143836	0.224684	0.055556	0.30303	0.097087	0.244444	0.365385	0.185714	0.223684	0.22	A	G	0.202116	0.151515	0.143939	0.218543	0.055556	0.30303	0.097087	0.244444	0.365385	0.185714	0.223684	0.22	0.01102	-0.00543	0.017765	0.009522	0.007922	0.188403	0.12066	0.050229	0.035847	0.099146	0.051961	0.069487	0.011623	0.009933	0.005536	0.051013
40	POMC	rs3769671	2	25167284	A	C	C	NA	NA	NA	NA	0.0555556	0.020202	0.0533981	NA	NA	NA	NA	NA	A	C					0.0555556	0.020202	0.0533981						NA	NA	NA	NA	-0.00446594	0.0121096	0.0105985	NA	NA	NA	NA	NA	NA	NA	NA	NA
41	LCT	rs4988235	2	135851076	G	A	A	NA	NA	NA	NA	0	0.737374	0	0.0111111	0	0.1	0.0789474	0	G	A	NA	NA	NA	NA	0	0.737374	0	0.0111111	0	0.1	0.0789474	0	NA	NA	NA	NA	NA	0.744639	0.739923	NA	NA	NA	NA	NA	NA	NA	NA	NA
42	GRM7	rs779710	3	7469688	T	C	C	0.433594	0.373239	0.486301	0.458861	0.773148	0.439394	0.432039	0.344444	0.423077	0.422857	0.46	0.54	C	T	0.567481	0.628788	0.507576	0.536424	0.226852	0.560606	0.567961	0.655556	0.576923	0.577143	0.54	0.46	0.005974	0.020078	-0.00212	0.009486	0.213532	0.206899	-0.00476	0.283292	0.155195	0.180976	0.00367	0.000201	-0.00335	0.000887	0.001334	-0.00299
43	POMC	rs2268494	3	8760360	T	A	A	NA	NA	NA	NA	0.00925926	0.0606061	0.116505	NA	NA	NA	NA	NA	T	A					0.00925926	0.0606061	0.116505						NA	NA	NA	NA	0.0909459	0.0351179	0.0146903	NA	NA	NA	NA	NA	NA	NA	NA	NA
44	GHRL	rs4684677	3	10286769	T	A	A	0.057674	0.007042	0.078767	0.079114	0	0.065657	0	0.011111	0.115385	0.057143	0.072368	0	T	A	0.059575	0.007576	0.083333	0.07947	0	0.065657	0	0.011111	0.115385	0.057143	0.072368	0	0.01615	0.042421	-0.00333	0.042722	NA	0.063455	0.061787	0.003054	0.065064	0.064101	0.036199	-0.00343	-0.00272	0.002693	0.063673	0.062818
45	GHRL	rs42451	3	10288693	C	T	T	0.200488	0.133803	0.175862	0.221519	0.226852	0.318182	0.116505	0.144444	0.076923	0.242857	0.151316	0.08	C	T	0.200637	0.113636	0.183206	0.218543	0.226852	0.318182	0.116505	0.144444	0.076923	0.242857	0.151316	0.08	0.006989	0.001187	0.003142	0.019225	0.03692	0.015841	0.109008	0.021749	0.003929	-0.00399	0.082955	0.050774	0.019912	-0.00442	0.009487	0.03276
46	GHRL	rs35680	3	10288880	C	T	C	0.163911	0.06338	0.130137	0.231013	0.287037	0.454545	0.024272	NA	NA	NA	NA	NA	T	C	0.161376	0.060606	0.125	0.228477	0.287037	0.454545	0.024272	NA	NA	NA	NA	NA	0.044619	0.017072	0.030237	0.085969	0.224885	0.053648	0.406193	0.139837	0.070773	0.004229	0.306891	0.235432	0.105016	0.013129	0.064346	0.151235
47	GHRL	rs696217	3	10289773	G	T	T	0.10893	0.232394	0.127586	0.085987	0.009259	0.085859	0.160194	0.055556	0.096154	0.097143	0.217105	0.12	G	T	0.112179	0.234848	0.129771	0.09	0.009259	0.085859	0.160194	0.055556	0.096154	0.097143	0.217105	0.12	0.035035	0.03523	0.006077	0.085125	0.134828	0.059074	0.019463	0.242541	0.090316	0.051897	0.07654	0.004399	-0.00438	0.011228	0.00021	0.022632
48	GHRL	rs34911341	3	10289835	C	T	T	0.001469	0	0.010274	0	0	0.005051	0	NA	NA	NA	NA	NA	C	T	0.001599	0	0.011364	0	0	0.005051	0	NA	NA	NA	NA	NA	0.002877	-0.00106	0.005183	NA	NA	0.000442	0.000201	NA	0.002259	NA	-0.00172	-0.0047	0.002419	NA	0.001895	NA
49	GHRL	rs26802	3	10290681	T	G	G	0.370732	0.140845	0.363014	0.388535	0.319444	0.368687	0.116505	0.211111	0.326923	0.414286	0.335526	0.32	T	G	0.377389	0.136364	0.375	0.39	0.319444	0.368687	0.116505	0.211111	0.326923	0.414286	0.335526	0.32	0.056251	0.107808	-0.00189	0.128055	0.10888	0.000764	0.155964	0.076917	0.000312	0.006578	0.117373	-0.00415	-0.00323	-0.00338	0.142033	0.163831
50	SLC2A2	rs1996220	3	171004659	A	G	G	0.139569	0.06338	0.113793	0.16242	0.435185	0.141414	0.019418	0.055556	0.076923	0.16	0.138158	0.24	A	G	0.141791	0.068182	0.122137	0.156667	0.435185	0.141414	0.019418	0.055556	0.076923	0.16	0.138158	0.24	0.014934	0.00864	0.006246	0.036483	0.387274	0.183923	0.091921	0.282646	0.237799	0.167324	0.023972	-0.00129	-0.00294	0.02001	0.058267	0.098433
51	SLC2A2	rs5400	3	171014511	G	A	A	0.141113	0.06338	0.113793	0.165605	0.523148	0.141414	0.019418	0.055556	0.076923	0.158046	0.138158	0.24	A	G	0.856536	0.931818	0.877863	0.84	0.476852	0.858586	0.980583	0.944444	0.923077	0.841954	0.861842	0.76	0.016244	0.00864	0.007481	0.038598	0.47858	0.275596	0.091921	0.374408	0.335163	0.255464	0.023972	-0.00129	-0.00238	0.02001	0.058267	0.101239
52	SLC2A2	rs11917504	3	171018919	A	T	T	0.168133	0.105634	0.136986	0.193038	0.569444	0.136364	0.038835	NA	NA	NA	NA	NA	T	A	0.830319	0.893939	0.852273	0.81457	0.430556	0.863636	0.961165	NA	NA	NA	NA	NA	0.009866	-0.00137	0.007733	0.021967	0.492506	0.334061	0.053335	0.36356	0.349238	0.266598	-0.00219	-0.00478	0.006903	0.029656	0.049438	0.094574
53	ADIPOQ	rs864265	3	186836503	T	G	T	0.209268	0.161972	0.186207	0.21519	0.157407	0.126263	0.097087	0.088889	0.153846	0.237143	0.243421	0.16	G	T	0.211253	0.166667	0.19084	0.211921	0.157407	0.126263	0.097087	0.088889	0.153846	0.237143	0.243421	0.16	-3.49e-05	-0.0033	-0.00062	0.003915	0.01139	-0.00124	-0.00105	-0.00594	-0.00121	0.006923	-0.0013	0.008746	0.022274	0.013293	0.026736	0.044799
54	ADIPOQ	rs822387	3	186838248	T	C	C	0.012695	0	0.013793	0.031646	0.342593	0.09596	0.019418	0.066667	0	0.017143	0.021127	0	T	C	0.012752	0	0.015267	0.029801	0.342593	0.09596	0.019418	0.066667	0	0.017143	0.021127	0	0.007813	0.002489	0.003336	0.018283	0.292223	0.156792	0.048802	0.297819	0.339544	0.303468	0.078522	0.068362	0.034411	0.010652	-0.00418	-0.00105
55	ADIPOQ	rs17300539	3	186841671	G	A	A	0.013145	0	0.013793	0.028302	0	0.085859	0	NA	NA	NA	NA	NA	G	A	0.013771	0	0.015267	0.026316	0	0.085859	0	NA	NA	NA	NA	NA	0.005639	0.002489	0.001276	0.015757	NA	0.084808	0.082718	NA	0.00605	0.020162	0.068775	0.056536	0.029967	NA	0.005646	0.019617
56	ADIPOQ	rs16861210	3	186848709	G	A	A	0.013222	0	0.013793	0.028662	0.166667	0.10101	0	NA	NA	NA	NA	NA	G	A	0.014377	0	0.015267	0.029801	0.166667	0.10101	0	NA	NA	NA	NA	NA	0.00586	0.002489	0.001473	0.016087	0.159969	0.013863	0.098359	0.137814	0.145099	0.112168	0.082421	0.073764	0.043848	NA	0.005646	0.020017
57	ADIPOQ	rs822396	3	186849088	G	A	G	0.194932	0.126761	0.151724	0.216981	0.199074	0.156566	0.101942	0.055556	0.096154	0.234286	0.213333	0.22	A	G	0.195122	0.128788	0.152672	0.213816	0.199074	0.156566	0.101942	0.055556	0.096154	0.234286	0.213333	0.22	0.010778	-0.00345	0.010474	0.021242	0.030932	0.000751	0.008169	0.011934	0.003085	-0.00314	-0.00263	-0.00477	0.00752	-0.00284	0.006153	0.041629
58	ADIPOQ	rs17366568	3	186852664	G	A	A	0.143135	0.042254	0.15411	0.142405	0	0.116162	0.024272	NA	NA	NA	NA	NA	G	A	0.145657	0.045455	0.159091	0.145695	0	0.116162	0.024272	NA	NA	NA	NA	NA	0.020052	0.053321	-0.00297	0.044024	0.020294	0.11665	0.058839	0.04735	0.133207	0.118886	0.028695	0.001731	-0.00134	-0.00051	0.085168	0.073299
59	ADIPOQ	rs2241766	3	186853103	T	G	G	0.139456	0.225352	0.126712	0.100629	0.023148	0.106061	0.252427	NA	NA	NA	NA	NA	T	G	0.139006	0.227273	0.136364	0.101974	0.023148	0.106061	0.252427	NA	NA	NA	NA	NA	0.023392	0.030396	-0.00024	0.057693	0.198863	0.052586	0.065768	0.193361	0.064142	0.041421	0.047281	-0.00231	-0.00402	-0.00341	0.048538	0.078367
60	ADIPOQ	rs3774261	3	186853770	A	G	A	0.365272	0.415493	0.407534	0.35443	0.62037	0.419192	0.587379	NA	NA	NA	NA	NA	A	G	0.639153	0.575758	0.606061	0.645695	0.37963	0.580808	0.412621	NA	NA	NA	NA	NA	0.000683	-0.00561	0.002444	0.003028	-0.00335	0.072911	0.049904	0.074967	0.082207	0.128852	-0.00599	-0.00445	0.00478	0.051446	0.05818	0.100081
61	ADIPOQ	rs6773957	3	186855916	A	G	A	0.360488	0.415493	0.410345	0.342767	0.62037	0.419192	0.587379	0.488889	0.461538	0.351429	0.315789	0.42	A	G	0.644374	0.575758	0.603053	0.657895	0.37963	0.580808	0.412621	0.511111	0.538462	0.648571	0.684211	0.58	0.003392	-0.00568	0.006135	0.006347	-0.00335	0.072911	0.049904	0.074967	0.080019	0.140153	-0.00599	-0.00457	0.008278	0.051446	0.05627	0.110453
62	ADIPOQ	rs2082940	3	186856375	T	C	T	0.141879	0.225352	0.127586	0.10443	0.231481	0.106061	0.252427	NA	NA	NA	NA	NA	T	C	0.858892	0.772727	0.862595	0.89404	0.768519	0.893939	0.747573	NA	NA	NA	NA	NA	0.021657	0.029638	-0.00101	0.05311	-0.00367	0.048899	0.065768	-0.00628	0.032733	0.055237	0.047281	-0.00215	-0.00415	-0.00341	0.047662	0.073525
63	CCKAR	rs2854038	4	26491587	A	G	G	0.280702	0.471831	0.304795	0.196203	0.324074	0.217172	0.359223	0.333333	0.288462	0.24	0.302632	0.14	G	A	0.718452	0.522727	0.693182	0.804636	0.675926	0.782828	0.640777	0.666667	0.711538	0.76	0.697368	0.86	0.070849	0.0537	0.02786	0.165641	-0.00207	0.023755	0.0431	0.039788	-0.00327	0.039208	0.132802	0.015055	-0.00261	0.020252	0.002397	0.062842
64	FTO	rs6827359	4	55627773	T	C	T	NA	NA	NA	NA	0.62037	0.525253	0.31068	NA	NA	NA	NA	NA	T	C	NA	NA	NA	NA	0.37963	0.474747	0.68932	NA	NA	NA	NA	NA	NA	NA	NA	NA	0.172058	0.013435	0.0859545	NA	NA	NA	NA	NA	NA	NA	NA	NA
65	FTO	rs12500837	4	55627872	T	C	C	NA	NA	NA	NA	0.00462963	0.227273	0.61165	0.534091	0.346154	0.318966	0.307143	0.28	T	C					0.00462963	0.227273	0.61165	0.534091	0.346154	0.318966	0.307143	0.28	NA	NA	NA	NA	0.60697	0.218515	0.258764	NA	NA	NA	NA	NA	NA	NA	NA	NA
66	FTO	rs9999653	4	55632082	C	T	T	NA	NA	NA	NA	0.37963	0.590909	0.349515	0.511111	0.423077	0.549133	0.506667	0.24	T	C	NA	NA	NA	NA	0.62037	0.409091	0.650485	0.488889	0.576923	0.450867	0.493333	0.76	NA	NA	NA	NA	-0.0027111	0.0812127	0.106027	NA	NA	NA	NA	NA	NA	NA	NA	NA
67	SLC6A3	rs1048953	5	1438059	G	A	A	0.190244	0.014085	0.15411	0.291139	0	0.348485	0	NA	NA	NA	NA	NA	G	A	0.192675	0.015152	0.155303	0.291391	0	0.348485	0	NA	NA	NA	NA	NA	0.103034	0.091689	0.049285	0.203341	NA	0.355654	0.349951	0.011978	0.133574	0.253962	0.284178	0.096713	0.003536	0.011377	0.131147	0.250263
68	SLC6A3	rs2652511	5	1446274	A	G	G	0.471541	0.119718	0.472603	0.541401	0.328704	0.575758	0.169903	NA	NA	NA	NA	NA	G	A	0.526709	0.878788	0.515152	0.456667	0.671296	0.424242	0.830097	NA	NA	NA	NA	NA	0.143098	0.231761	0.0062	0.300396	0.060226	0.11227	0.296989	0.106203	0.038167	0.083632	0.354728	0.017123	-0.00163	0.003356	0.179549	0.247938
69	SLC6A3	rs2550948	5	1450329	C	T	T	0.439512	0.105634	0.434483	0.522152	0.138889	0.570707	0.174757	NA	NA	NA	NA	NA	C	T	0.440021	0.106061	0.446565	0.523179	0.138889	0.570707	0.174757	NA	NA	NA	NA	NA	0.139289	0.212385	0.012064	0.29762	-0.0002	0.338743	0.284486	-0.00029	0.182326	0.26904	0.369008	0.032486	0.000701	0.012449	0.138463	0.221645
70	IRF1	rs79342650	5	132499038	G	T	T	NA	NA	NA	NA	0.0138889	0.020202	0.126214	NA	NA	NA	NA	NA	G	T					0.0138889	0.020202	0.126214						NA	NA	NA	NA	0.089488	-0.0035964	0.073812	NA	NA	NA	NA	NA	NA	NA	NA	NA
71	OR2J3	rs28757581	6	29112227	A	G	G	0.083333	0.049296	0.106164	0.117089	0.435185	0.136364	0.15534	NA	NA	NA	NA	NA	A	G	0.085366	0.045455	0.109848	0.122517	0.435185	0.136364	0.15534	NA	NA	NA	NA	NA	0.006572	0.015092	-0.00284	0.020645	0.167299	0.190983	-0.00329	0.304689	0.251043	0.235884	0.035369	0.000187	-0.00272	0.049782	0.007075	0.002295
72	OR2J3	rs3749977	6	29112567	G	A	A	0.309454	0.246479	0.339041	0.347134	0.62037	0.267677	0.281553	0.266667	0.269231	0.322857	0.230263	0.36	G	A	0.309852	0.25	0.340909	0.354305	0.62037	0.267677	0.281553	0.266667	0.269231	0.322857	0.230263	0.36	0.005883	0.014241	-0.00334	0.017617	0.203714	0.219074	-0.00486	0.240032	0.143886	0.136051	-0.00599	0.007273	0.010025	-0.00331	0.003402	0.005667
73	OR2J3	rs9295791	6	29128256	A	G	G	NA	NA	NA	NA	0.0787037	0.126263	0.11165	NA	NA	NA	NA	NA	A	G					0.0787037	0.126263	0.11165						NA	NA	NA	NA	0.0020632	0.00756636	-0.00377386	NA	NA	NA	NA	NA	NA	NA	NA	NA
74	TNF-α	rs1800629	6	31575254	G	A	A	0.050781	0.007042	0.05137	0.079114	0.101852	0.186869	0.092233	0.144444	0.038462	0.057143	0.046053	0.02	G	A	0.049947	0	0.049242	0.07947	0.101852	0.186869	0.092233	0.144444	0.038462	0.057143	0.046053	0.02	0.016452	0.021711	0.002836	0.042315	-0.00426	0.024697	0.032267	0.066559	0.014591	-0.00069	0.145608	0.088431	0.049503	0.059057	0.008726	-0.00295
75	HLA-DOA	rs9276975	6	33005822	C	T	T	0.13623	0.211268	0.078767	0.143312	0.055556	0.161616	0.218447	0.166667	0.076923	0.154286	0.164474	0.14	C	T	0.134431	0.19697	0.075758	0.14	0.055556	0.161616	0.218447	0.166667	0.076923	0.154286	0.164474	0.14	0.027864	0.072622	0.01745	0.011642	0.103227	0.052883	0.005384	0.104661	-0.00029	0.035913	0.001625	0.029283	-0.00261	-0.00626	0.07523	0.015782
76	ITPR3 (Signal transduction)	rs3818521	6	33689469	C	T	C	0.279512	0.338028	0.253425	0.28481	0.893519	0.555556	0.135922	NA	NA	NA	NA	NA	C	T	0.725053	0.651515	0.75	0.721854	0.106481	0.444444	0.864078	NA	NA	NA	NA	NA	0.00307	0.012532	-0.0008	0.002113	0.72898	0.250545	0.324238	0.51107	0.576839	0.535479	0.085773	0.173294	0.139303	0.108122	0.037413	0.057773
77	ITPR3 (Signal transduction)	rs2229642	6	33691695	C	G	C	0.183057	0.197183	0.178082	0.224684	0.805556	0.530303	0.106796	NA	NA	NA	NA	NA	G	C	0.179555	0.204545	0.174242	0.218543	0.805556	0.530303	0.106796	NA	NA	NA	NA	NA	0.000357	-0.00384	0.003453	-0.00228	0.65677	0.15476	0.341311	0.538258	0.564601	0.500651	0.203743	0.244996	0.183842	0.027912	0.015764	0.042788
78	GRM4	rs7772932	6	34025844	A	T	T	0.394146	0.302817	0.34589	0.423567	0.296296	0.383838	0.349515	NA	NA	NA	NA	NA	A	T	0.398089	0.318182	0.348485	0.433333	0.296296	0.383838	0.349515	NA	NA	NA	NA	NA	0.011384	-0.00054	0.009437	0.025402	0.001713	0.012074	-0.00222	-0.00565	0.001624	0.030123	0.008778	-0.00091	-0.00089	-0.00043	-0.00385	0.007458
79	GRM4	rs3778045	6	34032214	T	C	C	0.280428	0.443662	0.325342	0.194268	0.115741	0.136364	0.373786	NA	NA	NA	NA	NA	T	C	0.276483	0.424242	0.32197	0.186667	0.115741	0.136364	0.373786	NA	NA	NA	NA	NA	0.061434	0.024665	0.040734	0.139911	0.162624	-0.00245	0.13327	0.247777	0.111025	0.018613	0.211401	0.087234	0.007806	0.004339	0.001013	0.075543
80	GRM4	rs11759763	6	34032875	A	G	G	0.100684	0.021127	0.143836	0.092949	0	0.141414	0	NA	NA	NA	NA	NA	A	G	0.1	0.022727	0.143939	0.09396	0	0.141414	0	NA	NA	NA	NA	NA	0.029842	0.07243	0.009042	0.033685	NA	0.142723	0.139571	0.020869	0.12378	0.076263	0.07797	-0.00439	0.007701	0.020033	0.121474	0.074765
81	GRM4	rs2451328	6	34049009	C	T	C	0.325366	0.288732	0.273973	0.356688	0.171296	0.30303	0.300971	0.255556	0.346154	0.342857	0.342105	0.3	T	C	0.325557	0.295455	0.276515	0.360927	0.171296	0.30303	0.300971	0.255556	0.346154	0.342857	0.342105	0.3	0.007064	-0.00427	0.012554	0.005486	0.041369	0.043113	-0.00482	0.034744	0.025719	0.078066	-0.00494	-0.00185	0.00253	-0.00545	-0.00227	0.002945
82	GRM4	rs2451361	6	34061427	C	T	C	0.339512	0.401408	0.270548	0.363057	0.185185	0.373737	0.466019	NA	NA	NA	NA	NA	T	C	0.339343	0.409091	0.272727	0.36755	0.185185	0.373737	0.466019	NA	NA	NA	NA	NA	0.015369	0.033995	0.016179	-0.00219	0.161698	0.081437	0.012524	0.106734	0.016425	0.070202	-0.004	0.020594	-0.00387	0.002303	0.076458	0.017556
83	GRM4	rs2499682	6	34066664	A	G	A	0.289756	0.253521	0.253425	0.324841	0.115741	0.313131	0.271845	0.233333	0.326923	0.328571	0.277027	0.32	G	A	0.288441	0.25	0.257576	0.331126	0.115741	0.313131	0.271845	0.233333	0.326923	0.328571	0.277027	0.32	0.005524	-0.00491	0.009168	0.006784	0.07131	0.106663	-0.00071	0.059373	0.055161	0.109496	0.002604	0.004968	-0.00381	-0.00512	-0.00294	0.002606
84	GRM4	rs937039	6	34075875	A	G	G	0.331867	0.133803	0.35274	0.375	0.060185	0.454545	0.135922	NA	NA	NA	NA	NA	A	G	0.333688	0.143939	0.352273	0.373333	0.060185	0.454545	0.135922	NA	NA	NA	NA	NA	0.054552	0.10674	-0.00231	0.123873	0.027358	0.340979	0.214455	0.027285	0.213002	0.23153	0.205625	0.01726	0.008683	-0.00624	0.110445	0.128299
85	GRM4	rs9380406	6	34100015	T	C	T	0.432749	0.549296	0.380137	0.449686	0.263889	0.424242	0.519417	NA	NA	NA	NA	NA	T	C	0.564157	0.44697	0.625	0.542763	0.736111	0.575758	0.480583	NA	NA	NA	NA	NA	0.019115	0.051458	0.006507	0.01441	0.124336	0.050661	0.012958	0.15395	0.026025	0.067081	0.024674	-0.00036	-0.00314	-0.00405	0.034677	0.00558
86	mGluR4	rs4713740	6	34117085	A	C	C	0.437561	0.260563	0.441379	0.506329	0.472222	0.505051	0.432039	NA	NA	NA	NA	NA	C	A	0.563163	0.719697	0.564885	0.490066	0.527778	0.494949	0.567961	NA	NA	NA	NA	NA	0.045915	0.061672	0.005155	0.110554	-0.00122	-0.00279	0.005747	0.084524	-0.00206	-0.0015	0.110981	0.003754	-0.00422	0.056139	-0.00384	0.007172
87	GRM4	rs2499729	6	34129774	C	T	T	0.42	0.253521	0.431507	0.452229	0.125	0.494949	0.38835	NA	NA	NA	NA	NA	C	T	0.418259	0.265152	0.420455	0.453333	0.125	0.494949	0.38835	NA	NA	NA	NA	NA	0.031509	0.060009	-0.00257	0.074118	0.163984	0.275921	0.018278	0.049142	0.197018	0.215453	0.109424	0.003939	-0.00045	0.034148	-0.00028	0.004264
88	CNR1 or CB1-R	rs1049353	6	88143916	C	T	T	0.185421	0.133803	0.195205	0.179487	0.013889	0.212121	0.058252	0	0.153846	0.12931	0.243421	0	C	T	0.182109	0.121212	0.189394	0.181208	0.013889	0.212121	0.058252	0	0.153846	0.12931	0.243421	0	0.001094	0.008054	-0.00255	0.002455	0.023889	0.180221	0.092904	0.112553	0.14266	0.125384	0.015039	-0.00327	-0.00078	0.029417	0.07179	0.058467
89	OPRM1	rs1799971	6	154039662	A	G	G	0.439512	0.457746	0.568493	0.344937	0	0.151515	0.349515	0.411111	0.442308	0.383234	0.421053	0.46	A	G	0.435775	0.462121	0.545455	0.344371	0	0.151515	0.349515	0.411111	0.442308	0.383234	0.421053	0.46	0.058541	0.018872	0.092773	0.021104	0.351976	0.15329	0.094331	0.512555	0.532055	0.304112	0.203051	0.301934	0.086252	0.018285	0.087701	-0.00424
90	OPRM1	rs495491	6	154061407	A	G	G	0.12232	0.15493	0.113014	0.14557	0.546296	0.212121	0.174757	NA	NA	NA	NA	NA	G	A	0.875398	0.848485	0.886364	0.850993	0.453704	0.787879	0.825243	NA	NA	NA	NA	NA	-0.00023	0.00257	0.0013	-0.00533	0.255684	0.206754	-0.00057	0.27107	0.362933	0.312368	0.004161	0.033089	0.011159	-0.00488	0.011875	-0.00099
91	OPRM1	rs563649	6	154086832	C	T	T	0.084961	0.098592	0.082192	0.094937	0.115741	0.050505	0.116505	0.055556	0.076923	0.102857	0.131579	0.08	C	T	0.08661	0.098485	0.079546	0.096027	0.115741	0.050505	0.116505	0.055556	0.076923	0.102857	0.131579	0.08	-0.00358	-0.00369	-0.00252	-0.00556	-0.0046	0.022576	0.023208	-0.00433	0.002482	-0.00177	0.011424	0.003569	0.00928	-0.00433	0.002665	-0.00172
92	OPRM1	rs2281617	6	154166286	C	T	T	0.306341	0.267606	0.366438	0.242038	0.282407	0.151515	0.451456	0.266667	0.365385	0.3	0.322368	0.44	C	T	0.308917	0.257576	0.356061	0.243333	0.282407	0.151515	0.451456	0.266667	0.365385	0.3	0.322368	0.44	0.020515	0.016063	0.032778	-0.0035	0.055651	0.044203	0.187898	-0.00524	0.011844	0.000616	0.034562	0.104101	0.020539	0.063697	0.010716	0.0915
93	IL-6	rs1800795	7	22727026	C	G	C	0.144466	0.014085	0.099315	0.202532	0	0.515152	0	NA	NA	NA	NA	NA	G	C	0.146055	0.015152	0.102273	0.208609	0	0.515152	0	NA	NA	NA	NA	NA	0.067112	0.048675	0.037178	0.128543	NA	0.523583	0.517384	0.011978	0.084233	0.172849	0.449759	0.356347	0.196406	0.011377	0.082562	0.170011
94	ADCY1	rs10243170	7	45676168	T	G	G	0.23584	0.457746	0.205479	0.194268	0.458333	0.090909	0.533981	NA	NA	NA	NA	NA	T	G	0.230606	0.439394	0.208333	0.196667	0.458333	0.090909	0.533981	NA	NA	NA	NA	NA	0.08005	0.138427	-0.00286	0.153657	0.006924	0.282007	0.366783	-0.00583	0.134806	0.149117	0.303034	0.04401	0.036186	0.005916	0.210561	0.227125
95	GNAT3	rs6947745	7	80472427	T	C	T	0.395224	0.619718	0.424658	0.35443	0.435185	0.217172	0.737864	0.577778	0.538462	0.374286	0.368421	0.4	T	C	0.602754	0.371212	0.575758	0.634868	0.564815	0.782828	0.262136	0.422222	0.461538	0.625714	0.631579	0.6	0.05383	0.068039	0.006827	0.127768	0.16801	0.097481	0.423989	0.06038	-0.00404	0.009606	0.286916	0.087261	0.039635	0.026145	0.176434	0.251739
96	GNAT3	rs11760281	7	80475233	A	G	A	0.430732	0.619718	0.462329	0.382166	0.916667	0.30303	0.742718	NA	NA	NA	NA	NA	A	G	0.566879	0.371212	0.545455	0.61	0.083333	0.69697	0.257282	NA	NA	NA	NA	NA	0.041925	0.043097	0.009641	0.102445	0.098047	0.56992	0.321164	0.236161	0.367788	0.453038	0.179868	0.047165	0.009476	0.029097	0.144924	0.226241
97	GNAT3	rs1524600	7	80508987	G	A	A	0.123167	0.15493	0.12069	0.124204	0.62037	0.10101	0.150485	NA	NA	NA	NA	NA	A	G	0.876596	0.840909	0.885496	0.87	0.37963	0.89899	0.849515	NA	NA	NA	NA	NA	-0.00212	-0.00042	-0.00333	-0.00144	0.373571	0.445392	0.006388	0.354664	0.43408	0.432063	0.007204	-0.00215	-0.00144	-0.0062	-0.00026	-0.00111
98	GNAT3	rs17260734	7	80514039	T	A	A	0.460488	0.492958	0.438356	0.477848	0.337963	0.459596	0.587379	NA	NA	NA	NA	NA	T	A	0.462845	0.492424	0.443182	0.476821	0.337963	0.459596	0.587379	NA	NA	NA	NA	NA	-0.00131	0.000769	-0.00034	-0.0052	0.11387	0.025543	0.027217	0.043273	0.017036	0.035339	-0.00443	-0.0035	-0.00399	0.012038	0.039605	0.01959
99	GNAT3	rs7792845	7	80522053	T	C	T	0.486355	0.380282	0.482877	0.477987	0.0833333	0.424242	0.325243	NA	NA	NA	NA	NA	C	T	0.486355	0.380282	0.482877	0.477987	0.0833333	0.424242	0.325243	NA	NA	NA	NA	NA	0.00524726	0.0155003	-0.00350282	0.0137582	0.163087	0.267266	0.01621
100	GNAT3	rs1194197	7	80546290	A	G	A	NA	NA	NA	NA	0.287037	0.5	0.34466	NA	NA	NA	NA	NA	G	A	NA	NA	NA	NA	0.287037	0.5	0.34466	NA	NA	NA	NA	NA	NA	NA	NA	NA	0.00323998	0.0870647	0.0437437	NA	NA	NA	NA	NA	NA	NA	NA	NA
101	CD36	rs1984112	7	80613604	A	G	G	NA	0.366197	0.417808	0.455975	0.25463	0.323232	0.34466	NA	NA	NA	NA	NA	A	G	NA	0.366197	0.417808	0.455975	0.25463	0.323232	0.34466	NA	NA	NA	NA	NA					0.0144958	0.00628769	-0.00356742	0.0226755	0.0527373	0.0810563	-0.00233726	0.0144564	0.0332359	-0.00488358	0.0071316	0.0226128
102	CD36	rs1761667	7	80615623	G	A	A	0.275391	0.316901	0.246575	0.292994	0.444444	0.555556	0.320388	NA	NA	NA	NA	NA	G	A	0.273885	0.310606	0.242424	0.294702	0.444444	0.555556	0.320388	NA	NA	NA	NA	NA	0.002285	0.007628	0.002598	-0.00298	0.027559	0.019425	0.102309	0.027705	0.080923	0.045405	0.103067	0.1815	0.130933	-0.00524	0.009842	-0.00153
103	CD36	rs2151916	7	80624067	T	C	C	0.420976	0.295775	0.39726	0.45283	0.462963	0.323232	0.271845	NA	NA	NA	NA	NA	T	C	0.41879	0.287879	0.397727	0.444079	0.462963	0.323232	0.271845	NA	NA	NA	NA	NA	0.016562	0.016321	0.002771	0.044521	0.070878	0.035155	0.001446	0.050632	0.004456	-0.00396	-0.0046	0.007302	0.030156	-0.0048	0.029975	0.063106
104	CD36	rs10499859	7	80629494	A	G	G	0.279354	0.316901	0.241379	0.299363	0.166667	0.555556	0.320388	NA	NA	NA	NA	NA	A	G	0.277955	0.310606	0.236641	0.3	0.166667	0.555556	0.320388	NA	NA	NA	NA	NA	0.004024	0.00959	0.005571	-0.00366	0.05839	0.280557	0.102309	0.057052	0.012847	0.043144	0.103067	0.187655	0.124481	-0.00524	0.011862	-0.0023
105	CD36	rs13438282	7	80632908	C	T	T	0.276961	0.316901	0.239726	0.299363	0.189815	0.555556	0.320388	NA	NA	NA	NA	NA	C	T	0.275347	0.310606	0.234848	0.3	0.189815	0.555556	0.320388	NA	NA	NA	NA	NA	0.004449	0.010277	0.006085	-0.00366	0.039878	0.2484	0.102405	0.037614	0.003264	0.027671	0.103067	0.189758	0.124481	-0.00508	0.012646	-0.00223
106	CD36	rs9784998	7	80633685	C	T	T	0.276908	0.309859	0.332192	0.229299	0.217593	0.090909	0.334951	NA	NA	NA	NA	NA	C	T	0.280618	0.318182	0.340909	0.236667	0.217593	0.090909	0.334951	NA	NA	NA	NA	NA	0.012702	-0.00482	0.022112	0.010944	0.029301	0.053364	0.158084	0.015555	0.027197	-0.00445	0.142786	0.145348	0.059148	-0.0042	-0.00426	0.023649
107	CD36	rs1527479	7	80643252	T	C	C	0.280273	0.330986	0.243151	0.296178	0.171296	0.560606	0.334951	NA	NA	NA	NA	NA	T	C	0.278662	0.325758	0.238636	0.298013	0.171296	0.560606	0.334951	NA	NA	NA	NA	NA	0.005	0.014518	0.004149	-0.00161	0.064608	0.279567	0.093658	0.063327	0.011475	0.037843	0.095141	0.19074	0.132154	-0.00531	0.016887	-6.98e-06
108	CD36	rs1049654	7	80646139	A	C	C	0.282227	0.330986	0.25	0.297468	0.305556	0.565657	0.330097	0.322222	0.115385	0.311429	0.304054	0.24	A	C	0.280553	0.325758	0.246212	0.298013	0.305556	0.565657	0.330097	0.322222	0.115385	0.311429	0.304054	0.24	0.003549	0.011404	0.002729	-0.00169	-0.00305	0.124812	0.101951	-0.00396	0.003883	-0.00328	0.099258	0.187556	0.135554	-0.00539	0.011845	-0.00095
109	CD36	rs3211816	7	80648674	G	A	A	0.437135	0.373239	0.421233	0.462264	0.097222	0.313131	0.34466	NA	NA	NA	NA	NA	G	A	0.435843	0.371212	0.424242	0.453947	0.097222	0.313131	0.34466	NA	NA	NA	NA	NA	0.00239	-0.00102	-0.00011	0.010558	0.161165	0.13128	-0.00241	0.202199	0.224948	0.26338	0.001584	0.020134	0.040965	-0.00406	0.008139	0.024209
110	CD36	rs3211842	7	80653320	G	A	G	0.317429	0.394366	0.294521	0.342767	0.708333	0.59596	0.412621	NA	NA	NA	NA	NA	G	A	0.683792	0.606061	0.712121	0.657895	0.291667	0.40404	0.587379	NA	NA	NA	NA	NA	0.005499	0.017501	0.002265	0.001214	0.159335	0.022617	0.060239	0.178937	0.289516	0.232058	0.072463	0.166848	0.118251	-0.00495	0.026491	0.006697
111	CD36	rs3211849	7	80654007	A	G	A	0.29122	0.330986	0.268966	0.314465	0.564815	0.585859	0.339806	NA	NA	NA	NA	NA	A	G	0.710722	0.674242	0.736641	0.684211	0.435185	0.414141	0.660194	NA	NA	NA	NA	NA	0.000922	0.004331	0.001907	-0.00395	0.093008	-0.00413	0.110409	0.098771	0.164113	0.117736	0.1166	0.185565	0.13672	-0.00527	0.007969	-0.00217
112	CD36	rs1054516	7	80655626	T	C	C	0.310665	0.394366	0.289655	0.329114	0.194444	0.560606	0.417476	NA	NA	NA	NA	NA	T	C	0.309904	0.393939	0.28626	0.331126	0.194444	0.560606	0.417476	NA	NA	NA	NA	NA	0.006193	0.019884	0.000586	0.004824	0.1068	0.247577	0.035379	0.090217	0.019905	0.040903	0.048142	0.138128	0.100597	-0.00448	0.031723	0.013081
113	CD36	rs3173798	7	80656534	T	C	C	0.291789	0.359155	0.348276	0.238994	0.203704	0.090909	0.383495	0.366667	0.5	0.231429	0.302632	0.5	T	C	0.295213	0.371212	0.351145	0.246711	0.203704	0.090909	0.383495	0.366667	0.5	0.231429	0.302632	0.5	0.018297	-0.00571	0.024812	0.029499	0.070848	0.043602	0.206007	0.053792	0.045574	-0.00096	0.193948	0.160374	0.066292	-0.005	-0.00166	0.044673
114	CD36	rs3211867	7	80657624	C	A	A	0.271484	0.295775	0.327586	0.22327	0.273148	0.090909	0.31068	NA	NA	NA	NA	NA	A	C	0.725292	0.69697	0.667939	0.769737	0.726852	0.909091	0.68932	NA	NA	NA	NA	NA	0.012959	-0.00366	0.023242	0.008071	-0.00159	0.098833	0.134709	-0.00557	0.002296	0.002045	0.128468	0.141388	0.054791	-0.00547	-0.00372	0.015491
115	CD36	rs3211868	7	80657706	T	C	C	0.294233	0.359155	0.349315	0.238994	0.203704	0.090909	0.383495	NA	NA	NA	NA	NA	T	C	0.297872	0.371212	0.352273	0.246711	0.203704	0.090909	0.383495	NA	NA	NA	NA	NA	0.018494	-0.00582	0.025287	0.029499	0.070848	0.043602	0.206007	0.053792	0.046146	-0.00096	0.193948	0.161087	0.066292	-0.005	-0.00186	0.044673
116	CD36	rs3211870	7	80657893	C	T	C	0.309384	0.408451	0.277397	0.328025	0.643519	0.59596	0.446602	NA	NA	NA	NA	NA	T	C	0.308714	0.409091	0.268939	0.331126	0.643519	0.59596	0.446602	NA	NA	NA	NA	NA	0.012028	0.033872	0.003054	0.009627	0.070816	-0.00028	0.038703	0.100442	0.236537	0.178781	0.062258	0.186215	0.132487	-0.00284	0.057299	0.025897
117	CD36	rs1358337	7	80659069	G	A	G	0.291504	0.330986	0.255172	0.328025	0.569444	0.59596	0.373786	NA	NA	NA	NA	NA	A	G	0.288523	0.325758	0.248092	0.326667	0.569444	0.59596	0.373786	NA	NA	NA	NA	NA	0.005889	0.009314	0.009768	-0.00446	0.069448	-0.00381	0.089611	0.102348	0.184464	0.108916	0.125776	0.212739	0.132487	-0.00153	0.028839	0.001015
118	CD36	rs3211883	7	80659727	A	T	A	0.300881	0.366197	0.355172	0.256329	0.722222	0.121212	0.354369	NA	NA	NA	NA	NA	A	T	0.695421	0.621212	0.645038	0.735099	0.277778	0.878788	0.645631	NA	NA	NA	NA	NA	0.013831	-0.0058	0.019057	0.022957	0.23612	0.534752	0.13426	0.224232	0.233525	0.355091	0.153099	0.128271	0.050049	-0.0061	-0.00454	0.018469
119	CD36	rs3211892	7	80661053	A	G	A	0.003914	0	0.003425	0.009554	0.435185	0.030303	0	NA	NA	NA	NA	NA	G	A	0.003727	0	0	0.01	0.435185	0.030303	0	NA	NA	NA	NA	NA	3.48e-05	-0.00271	-0.00043	0.001884	0.426548	0.362236	0.0262	0.38594	0.464518	0.459094	0.020361	0.021268	0.008385	NA	-0.00122	0.003945
120	CD36	rs3211908	7	80664600	C	T	T	0.117446	0.147887	0.123288	0.079114	0.00463	0.070707	0.18932	0.166667	0.288462	0.105714	0.138158	0.22	C	T	0.1193	0.159091	0.121212	0.07947	0.00463	0.070707	0.18932	0.166667	0.288462	0.105714	0.138158	0.22	0.007045	-0.00395	0.006894	0.020432	0.177282	0.055701	0.055418	0.157153	0.094253	0.054193	0.02506	0.009765	-0.00375	7.47e-05	0.012393	0.05126
121	CD36	rs3211909	7	80664799	T	C	C	0.003914	0	0.003448	0.009554	0.425926	0.030303	0	NA	NA	NA	NA	NA	T	C	0.003723	0	0	0.009934	0.425926	0.030303	0	NA	NA	NA	NA	NA	1.02e-05	-0.00269	-0.00047	0.001884	0.416866	0.352192	0.0262	0.376413	0.453646	0.449078	0.020361	0.021112	0.008385	NA	-0.00121	0.003945
122	CD36	rs3211913	7	80665288	A	G	G	0.024091	0.06338	0.031035	0.025478	0.537037	0.030303	0.058252	NA	NA	NA	NA	NA	G	A	0.975375	0.931818	0.973282	0.973333	0.462963	0.969697	0.941748	NA	NA	NA	NA	NA	0.005177	0.008044	-0.00267	0.014982	0.423591	0.468834	0.004432	0.388659	0.507039	0.527953	0.007167	-0.00414	-0.00359	-0.0054	0.005149	0.010612
123	CD36	rs3211931	7	80668857	C	T	T	0.470186	0.507042	0.510345	0.426752	0.106481	0.419192	0.475728	0.5	0.634615	0.462644	0.425676	0.68	T	C	0.528191	0.515152	0.48855	0.57	0.893519	0.580808	0.524272	0.5	0.365385	0.537356	0.574324	0.32	0.006215	-0.00527	0.010619	0.007818	0.282417	0.223733	0.001842	0.334908	0.304436	0.215114	0.009648	0.012392	-0.00397	-0.00369	-0.00164	0.00093
124	CD36	rs3211938	7	80671133	T	G	G	NA	NA	NA	NA	0.291667	0	0	0	0	0	0	0	T	G					0.291667	0	0	0	0	0	0	0	NA	NA	NA	NA	0.283161	0.279165	NA	NA	NA	NA	NA	NA	NA	NA	NA	NA
125	CD36	rs1527483	7	80672184	G	A	A	0.13052	0.140845	0.141379	0.105096	0.009259	0.121212	0.218447	NA	NA	NA	NA	NA	G	A	0.13141	0.151515	0.141221	0.103333	0.009259	0.121212	0.218447	NA	NA	NA	NA	NA	-0.00032	-0.00645	0.002338	0.000665	0.195208	0.096865	0.028057	0.133324	0.101728	0.067992	-0.00476	-0.00307	-0.0028	0.013348	0.015917	0.04521
126	CD36	rs7755	7	80676955	G	A	A	0.468168	0.514085	0.496575	0.429936	0.097222	0.424242	0.490291	NA	NA	NA	NA	NA	A	G	0.530917	0.507576	0.5	0.566667	0.902778	0.575758	0.509709	NA	NA	NA	NA	NA	0.004017	-0.00479	0.005553	0.009058	0.312908	0.243542	0.003947	0.359521	0.302769	0.231033	0.010169	0.006213	-0.00403	-0.00481	-0.00411	0.003348
127	CD36	rs1049673	7	80677034	C	G	G	0.470157	0.514085	0.5	0.433121	0.078704	0.424242	0.490291	NA	NA	NA	NA	NA	G	C	0.528754	0.507576	0.496212	0.563333	0.921296	0.575758	0.509709	NA	NA	NA	NA	NA	0.003727	-0.00496	0.005606	0.007947	0.344237	0.274929	0.003947	0.395179	0.334299	0.261102	0.010169	0.007253	-0.00397	-0.00481	-0.00397	0.002555
128	CD36	rs13246513	7	80677435	C	T	T	0.447266	0.429577	0.482759	0.408228	0.078704	0.419192	0.427184	NA	NA	NA	NA	NA	T	C	0.553666	0.598485	0.515267	0.589404	0.921296	0.580808	0.572816	NA	NA	NA	NA	NA	0.003243	0.000588	0.007991	-0.00417	0.276048	0.269573	-0.00455	0.299729	0.316527	0.23591	-0.00568	0.004083	-0.00378	-0.00574	0.002282	-0.00316
129	TAS2R16	rs1308724	7	122985325	G	C	C	0.478537	0.457746	0.486207	0.487342	0.671296	0.419192	0.34466	NA	NA	NA	NA	NA	G	C	0.480892	0.462121	0.484733	0.493377	0.671296	0.419192	0.34466	NA	NA	NA	NA	NA	-0.00348	-0.00375	-0.00329	-0.00362	0.188945	0.116381	0.006933	0.083833	0.063511	0.062613	-0.00319	0.004944	0.005259	0.020366	0.036178	0.036741
130	TAS2R16	rs846672	7	122990126	A	C	A	0.315558	0.429577	0.342466	0.240506	0.046296	0.262626	0.475728	NA	NA	NA	NA	NA	C	A	0.312034	0.424242	0.344697	0.238411	0.046296	0.262626	0.475728	NA	NA	NA	NA	NA	0.032928	0.011049	0.021893	0.077042	0.386533	0.164563	0.088032	0.368885	0.22526	0.126745	0.055566	0.010731	-0.0024	-0.00207	0.032117	0.113306
131	TAS2R16	rs1204014	7	122994789	C	T	T	0.010244	0	0	0.041139	0.407407	0.030303	0	NA	NA	NA	NA	NA	T	C	0.989384	1	1	0.960265	0.592593	0.969697	1	NA	NA	NA	NA	NA	0.033644	NA	0.036454	0.025393	0.398675	0.333334	0.0262	0.358953	0.443654	0.353148	0.020361	0.03309	-0.00232	NA	NA	0.030494
132	TAS2R16	rs860170	7	122994970	C	T	C	0.315789	0.415493	0.34589	0.240506	0.018519	0.262626	0.475728	0.388889	0.365385	0.29023	0.309211	0.3	T	C	0.312831	0.409091	0.348485	0.241722	0.018519	0.262626	0.475728	0.388889	0.365385	0.29023	0.309211	0.3	0.029552	0.005302	0.023562	0.066488	0.44067	0.222448	0.088032	0.420304	0.27716	0.172564	0.046422	0.011991	-0.00231	0.000987	0.030262	0.113371
133	TAS2R16	rs846664	7	122995119	A	C	C	NA	NA	NA	NA	0.407407	0	0	0	0	0	0	0	C	A					0.592593	1	1	1	1	1	1	1	NA	NA	NA	NA	0.398675	0.393996	NA	NA	NA	NA	NA	NA	NA	NA	NA	NA
134	TAS2R16	rs978739	7	122995846	T	C	C	0.479492	0.450704	0.486207	0.493671	0.393519	0.419192	0.34466	NA	NA	NA	NA	NA	T	C	0.481403	0.454545	0.484733	0.496689	0.393519	0.419192	0.34466	NA	NA	NA	NA	NA	-0.0027	-0.00279	-0.00318	-0.00163	0.000245	-0.0035	0.006933	0.000458	0.013228	0.01608	-0.00411	0.004944	0.00705	0.017328	0.036178	0.040263
135	GRM8	rs10256873	7	126728238	G	A	A	0.32439	0.21831	0.390411	0.318471	0.717593	0.378788	0.402913	0.344444	0.326923	0.287356	0.381579	0.42	A	G	0.67569	0.780303	0.625	0.676667	0.282407	0.621212	0.597087	0.655556	0.673077	0.712644	0.618421	0.58	0.023093	0.059438	0.007983	0.019065	0.179371	0.204234	-0.0042	0.393097	0.190605	0.271164	0.051747	-0.00425	0.003514	0.06899	-0.00371	0.011495
136	TAS2R46	rs10261515	7	141698907	A	G	G	NA	NA	NA	NA	0.694444	0.550505	0.237864	0.244444	0.269231	0.456897	0.388158	0.28	A	G	NA	NA	NA	NA	0.694444	0.550505	0.237864	0.244444	0.269231	0.456897	0.388158	0.28	NA	NA	NA	NA	0.342764	0.0384052	0.182222	NA	NA	NA	NA	NA	NA	NA	NA	NA
137	TAS2R3	rs765007	7	141764114	T	C	T	0.386452	0.169014	0.383562	0.462025	0.486111	0.545455	0.257282	0.244444	0.307692	0.42	0.440789	0.26	C	T	0.384942	0.174242	0.371212	0.453642	0.486111	0.545455	0.257282	0.244444	0.307692	0.42	0.440789	0.26	0.069407	0.096176	0.009079	0.161941	0.101976	0.002452	0.155613	0.191338	0.017349	-0.00286	0.254377	0.047573	0.009625	0.017032	0.031483	0.081202
138	TAS2R4	rs2233998	7	141778508	T	C	C	0.440488	0.71831	0.413793	0.41195	0.189815	0.449495	0.684466	NA	NA	NA	NA	NA	T	C	0.441614	0.727273	0.408397	0.411184	0.189815	0.449495	0.684466	NA	NA	NA	NA	NA	0.083658	0.163626	-0.00354	0.165389	0.396754	0.141262	0.102809	0.443665	0.105327	0.103249	0.131704	-0.00183	-0.00118	-0.00216	0.133076	0.134802
139	TAS2R4	rs2234001	7	141778774	G	C	G	0.384016	0.169014	0.383562	0.461783	0.685185	0.545455	0.257282	NA	NA	NA	NA	NA	C	G	0.383351	0.174242	0.371212	0.456667	0.685185	0.545455	0.257282	NA	NA	NA	NA	NA	0.069333	0.096176	0.008982	0.161781	0.306981	0.035952	0.155613	0.414108	0.163136	0.092171	0.254377	0.047573	0.009678	0.017032	0.031483	0.081026
140	TAS2R5	rs2234012	7	141790307	A	G	G	0.438169	0.725352	0.410959	0.398734	0.226852	0.449495	0.718447	0.633333	0.365385	0.451429	0.386667	0.44										0.633333	0.365385	0.451429	0.386667	0.44	0.092713	0.173692	-0.0032	0.186282	0.387959	0.101417	0.135072	0.398719	0.069387	0.060993	0.138756	-0.0014	0.001303	-0.00478	0.169795	0.182101
141	TAS2R5	rs2227264	7	141790438	G	T	T	0.440175	0.725352	0.414384	0.401899	0.226852	0.449495	0.718447	0.633333	0.365385	0.451429	0.381579	0.44	T	G	0.55873	0.265152	0.590909	0.599338	0.773148	0.550505	0.281553	0.366667	0.634615	0.548571	0.618421	0.56	0.090739	0.170269	-0.00319	0.182946	0.387959	0.101417	0.135072	0.398719	0.071863	0.063097	0.138756	-0.00189	0.000618	-0.00478	0.166401	0.178819
142	TAS2R38	rs10246939	7	141972804	T	C	C	0.333822	0.514085	0.294521	0.350318	0.462963	0.434343	0.679612	0.522222	0.346154	0.311429	0.269737	0.48	C	T	0.668085	0.5	0.708333	0.646667	0.537037	0.565657	0.320388	0.477778	0.653846	0.688571	0.730263	0.52	0.037645	0.09307	0.003632	0.049246	0.086847	-0.00305	0.110423	-0.00053	0.055315	0.022417	0.006711	0.03769	0.010803	0.049979	0.255812	0.191736
143	TAS2R38	rs1726866	7	141972905	G	A	G	0.335122	0.514085	0.297945	0.353503	0.689815	0.429293	0.674757	0.522222	0.346154	0.311429	0.269737	0.48	G	A	0.666667	0.5	0.704545	0.646667	0.310185	0.570707	0.325243	0.477778	0.653846	0.688571	0.730263	0.52	0.036185	0.08997	0.003518	0.047064	-0.00434	0.12505	0.110338	0.058021	0.263555	0.199522	0.008317	0.032819	0.007971	0.046718	0.246197	0.183189
144	TAS2R38	rs713598	7	141973545	C	G	G	0.317251	0.507042	0.287671	0.316456	0.462963	0.383838	0.674757	NA	NA	NA	NA	NA	G	C	0.682397	0.507576	0.712121	0.682119	0.537037	0.616162	0.325243	NA	NA	NA	NA	NA	0.041157	0.093661	-0.00151	0.069538	0.082878	0.008068	0.152296	-0.00181	0.060341	0.041062	0.024586	0.016358	0.006032	0.051256	0.258682	0.224673
145	TAS2R60	rs4595035	7	143444382	T	C	T	0.225098	0.126761	0.206897	0.261146	0.546296	0.39899	0.126214	0.188889	0.173077	0.204023	0.197368	0.34	C	T	0.225292	0.121212	0.21374	0.256667	0.546296	0.39899	0.126214	0.188889	0.173077	0.204023	0.197368	0.34	0.018118	0.015674	0.004894	0.046701	0.324694	0.037893	0.172162	0.308487	0.220355	0.155696	0.16112	0.082446	0.039437	-0.00671	0.017876	0.050161
146	PENK	rs12545109	8	56401347	A	C	A	NA	NA	NA	NA	0.333333	0.252525	0.325243	0.333333	0.173077	0.197143	0.157895	0.22	C	A	NA	NA	NA	NA	0.333333	0.252525	0.325243	0.333333	0.173077	0.197143	0.157895	0.22	NA	NA	NA	NA	-0.00485466	0.0109229	0.00773638	NA	NA	NA	NA	NA	NA	NA	NA	NA
147	PENK	rs2576581	8	56453391	G	A	G	0.445525	0.577465	0.431507	0.506329	0.777778	0.560606	0.621359	0.622222	0.461538	0.428571	0.32	0.4	G	A	0.550265	0.401515	0.560606	0.490066	0.222222	0.439394	0.378641	0.377778	0.538462	0.571429	0.68	0.6	0.013922	0.036537	0.00788	0.005018	0.052144	0.097798	0.002225	0.085829	0.215435	0.141079	-0.00557	0.028625	0.001816	-0.00263	0.065334	0.022222
148	TRPA1	rs11988795	8	72037366	C	T	T	0.377202	0.492958	0.451724	0.297468	0.37963	0.262626	0.558252	NA	NA	NA	NA	NA	C	T	0.376997	0.477273	0.454198	0.298013	0.37963	0.262626	0.558252	NA	NA	NA	NA	NA	0.041978	-0.00149	0.046608	0.074503	0.057319	0.025242	0.160557	0.019895	0.006652	0.010967	0.10269	0.069311	-0.00172	0.002468	0.018526	0.128222
149	GLDC	rs10758801	9	6657192	C	T	T	NA	NA	NA	NA	0.240741	0.272727	0.485437	0.355556	0.173077	0.382857	0.447368	0.32	T	C					0.759259	0.727273	0.514563	0.644444	0.826923	0.617143	0.552632	0.68	NA	NA	NA	NA	0.11792	-0.00186749	0.086735	NA	NA	NA	NA	NA	NA	NA	NA	NA
150	GPR120	rs17108968	10	93586798	G	A	A	0.020508	0.007042	0.003425	0.025478	0.199074	0.10101	0	0.011111	0	0.042857	0.013158	0	G	A	0.021254	0.007576	0.003788	0.026667	0.199074	0.10101	0	0.011111	0	0.042857	0.013158	0	0.008703	-0.00382	0.013288	0.003751	0.192024	0.032468	0.098858	0.152732	0.212539	0.156092	0.068263	0.106101	0.050044	0.002693	-0.00122	0.017331
151	TCF7L2	rs7903146	10	112998590	C	T	T	0.283969	0.028169	0.321918	0.289809	0.240741	0.313131	0.024272	0.144444	0.211538	0.265714	0.263514	0.28	T	C	0.715426	0.977273	0.674242	0.706667	0.759259	0.686869	0.975728	0.855556	0.788462	0.734286	0.736486	0.72	0.092856	0.21319	-0.00087	0.181114	0.178757	0.007865	0.257545	0.152773	0.012381	0.002137	0.223271	-0.00427	-0.00348	-0.00555	0.240431	0.205279
152	OR6A2	rs72921001	11	6868417	C	A	A	NA	NA	NA	NA	0.166667	0.409091	0.315534	NA	NA	NA	NA	NA	C	A	NA	NA	NA	NA	0.166667	0.409091	0.315534	NA	NA	NA	NA	NA	NA	NA	NA	NA	0.0537462	0.130854	0.013752	NA	NA	NA	NA	NA	NA	NA	NA	NA
153	OR10A cluster	rs2741762	11	6871635	G	A	G	NA	NA	NA	NA	0.74537	0.409091	0.315534	0.386364	0.5	0.385714	0.321918	0.36	G	A	NA	NA	NA	NA	0.25463	0.590909	0.684466	0.613636	0.5	0.614286	0.678082	0.64	NA	NA	NA	NA	0.309627	0.204862	0.013752	NA	NA	NA	NA	NA	NA	NA	NA	NA
154	OR10A cluster	rs3930459	11	7932411	T	C	C	NA	NA	NA	NA	0.24537	0.419192	0.480583	NA	NA	NA	NA	NA	T	C	NA	NA	NA	NA	0.24537	0.419192	0.480583	NA	NA	NA	NA	NA	NA	NA	NA	NA	0.108831	0.0614326	0.00253815	NA	NA	NA	NA	NA	NA	NA	NA	NA
155	BDNF	rs925946	11	27645655	T	G	T	0.371595	0.197183	0.386986	0.367089	0.268519	0.338384	0.033981	0.177778	0.36	0.399425	0.354167	0.46	G	T	0.37037	0.212121	0.382576	0.374172	0.268519	0.338384	0.033981	0.177778	0.36	0.399425	0.354167	0.46	0.03054	0.07344	-0.00237	0.059522	0.187186	0.006473	0.264104	0.007582	0.027113	0.018122	0.04144	0.000683	-0.00243	0.130535	0.286959	0.262523
156	MTCH2	rs10838738	11	47641497	A	G	G	0.294347	0.309859	0.317241	0.268987	0.041667	0.353535	0.31068	0.277778	0.230769	0.268571	0.401316	0.12	A	G	0.299046	0.333333	0.328244	0.268212	0.041667	0.353535	0.31068	0.277778	0.230769	0.268571	0.401316	0.12	-0.00037	-0.00535	0.0022	-0.00087	0.219978	0.268681	-0.00137	0.24407	0.208552	0.159443	-0.00147	-0.00139	0.012889	-0.00686	-0.00475	-0.0002
157	OR5A1	rs6591536	11	59443715	G	A	G	0.245117	0.316901	0.246575	0.229299	0.555556	0.378788	0.271845	0.366667	0.384615	0.342857	0.276316	0.2															0.004404	0.00726	-0.00219	0.014536	0.148387	0.055887	0.02031	0.102219	0.18078	0.202718	0.001393	0.036817	0.049106	-0.00229	-0.00245	0.000655
158	SCNN1A	rs11064153	12	6379284	T	C	C	0.392578	0.725352	0.400685	0.336538	0.490741	0.181818	0.597087	0.577778	0.346154	0.374286	0.427632	0.46	T	C	0.39172	0.734848	0.378788	0.34	0.490741	0.181818	0.597087	0.577778	0.346154	0.374286	0.427632	0.46	0.121747	0.184305	0.005414	0.255608	0.018096	0.187515	0.302944	0.101494	0.012236	0.044425	0.462012	0.101683	0.0541	0.030128	0.070642	0.125143
159	TAS2R7	rs619381	12	10801659	C	T	T	0.178082	0.105634	0.162069	0.16879	0	0.070707	0.121359	NA	NA	NA	NA	NA	C	T	0.178914	0.098485	0.167939	0.173333	0	0.070707	0.121359	NA	NA	NA	NA	NA	0.002731	0.00776	-0.00307	0.010907	NA	NA	NA	NA	NA	NA	NA	NA	NA	NA	NA	NA
160	TAS2R8	rs1548803	12	10806432	C	T	C	0.402439	0.338028	0.366438	0.427215	0.805556	0.363636	0.402913	0.455556	0.365385	0.382857	0.315789	0.32	C	T	0.597665	0.666667	0.628788	0.566225	0.194444	0.636364	0.597087	0.544444	0.634615	0.617143	0.684211	0.68	0.00434	-0.00376	0.004317	0.011454	NA	NA	NA	NA	NA	NA	NA	NA	NA	NA	NA	NA
161	TAS2R9	rs3741845	12	10809516	A	G	A	0.396484	0.316901	0.359589	0.423567	0.782407	0.363636	0.334951	0.181818	0.307692	0.297059	0.297297	0.130435	A	G	0.60255	0.69697	0.632576	0.57	0.217593	0.636364	0.665049	0.818182	0.692308	0.702941	0.702703	0.869565	0.007132	-0.00156	0.005203	0.018587	0.334947	0.301953	-0.00333	NA	NA	NA	NA	NA	NA	NA	NA	NA
162	TAS2R50	rs2218820	12	10978971	T	C	C	0.259512	0.267606	0.219178	0.296178	0.384259	0.540404	0.203883	NA	NA	NA	NA	NA	T	C	0.258493	0.265152	0.219697	0.296667	0.384259	0.540404	0.203883	NA	NA	NA	NA	NA	0.00576	0.0014	0.012038	-0.00284	0.071013	0.043157	0.212765	0.024799	0.06037	0.013646	0.135732	0.199514	0.113758	0.006106	-0.00344	0.018111
163	TAS2R50	rs10772397	12	10986084	C	T	C	0.322266	0.288732	0.287671	0.351266	0.787037	0.388889	0.23301	0.377778	0.25	0.328571	0.203947	0.42	T	C	0.321998	0.295455	0.299242	0.360927	0.787037	0.388889	0.23301	0.377778	0.25	0.328571	0.203947	0.42	0.003137	-0.00481	0.006131	0.003816	0.467547	0.278934	0.050737	0.401175	0.395038	0.315512	0.015886	0.018932	-0.00112	0.002789	0.003984	0.028769
164	TAS2R20	rs12226920	12	10997447	G	T	T	0.62878	0.697183	0.674658	0.575472	0.0648148	0.338384	0.76699	0.622222	0.711538	0.585714	0.77	0.52	G	T	0.62878	0.697183	0.674658	0.575472	0.0648148	0.338384	0.76699	0.622222	0.711538	0.585714	0.77	0.52	0.0156642	-0.00331775	0.0174919	0.0274548	0.674437	0.208462	0.310452	0.623376	0.554394	0.431832	0.225594	0.20539	0.102378	0.0061148	0.0149754	0.0738037
165	TAS2R19	rs10772420	12	11021677	G	A	A	0.257812	0.267606	0.22069	0.299363	0.407407	0.540404	0.203883	0.311111	0.134615	0.285714	0.193333	0.4	A	G	0.742827	0.734848	0.778626	0.696667	0.592593	0.459596	0.796117	0.688889	0.865385	0.714286	0.806667	0.6	0.006032	0.000975	0.012559	-0.00246	NA	NA	NA	0.03683	0.075907	0.021841	0.135732	0.197473	0.110647	0.006106	-0.00331	0.019469
166	TAS2R31	rs10772423	12	11030618	C	T	T	0.240469	0.267606	0.206897	0.265823	0.388889	0.530303	0.203883	NA	NA	NA	NA	NA										NA	NA	NA	NA	NA	0.003166	0.005528	0.006324	-0.00477	NA	NA	NA	0.026977	0.074466	0.030803	0.126553	0.204886	0.13573	0.006106	-0.004	0.006627
167	TAS2R31	rs10845293	12	11030656	G	A	A	0.26002	0.267606	0.22069	0.294304	0.407407	0.540404	0.203883	NA	NA	NA	NA	NA										NA	NA	NA	NA	NA	0.004914	0.000975	0.01072	-0.00309	NA	NA	NA	0.03683	0.075907	0.024436	0.135732	0.197473	0.115617	0.006106	-0.00331	0.017291
168	TAS2R31	rs10845295	12	11031233	G	A	A	0.239258	0.260563	0.202055	0.270701	0.388889	0.530303	0.203883	NA	NA	NA	NA	NA										NA	NA	NA	NA	NA	0.004843	0.004904	0.009726	-0.00451	0.074366	0.034639	0.202251	0.03088	0.079029	0.028013	0.133474	0.211427	0.130523	0.003757	-0.00403	0.008251
169	PRH1-TAS2R14	rs2597979	12	11037367	G	C	G	0.254395	0.049296	0.275862	0.281646	0.546296	0.161616	0.106796	NA	NA	NA	NA	NA										NA	NA	NA	NA	NA	0.065121	0.141968	-0.00332	0.144469	0.355155	0.273119	0.008754	0.420633	0.139211	0.133731	0.055059	0.032343	0.035324	0.015672	0.080014	0.083446
170	PRH1-TAS2R14	rs67487380	12	11041785	G	A	T	NA	NA	NA	NA	0.0462963	0.287879	0.65534	NA	NA	NA	NA	NA		C					0.953704	0.712121	0.34466						NA	NA	NA	NA	0.580955	0.190332	0.235011	NA	NA	NA	NA	NA	NA	NA	NA	NA
171	TAS2R46	rs2708377	12	11063716	C	T	C	0.127202	0.028169	0.113793	0.152866	0.550926	0.131313	0.033981	0.066667	0.115385	0.148571	0.059211	0.08															0.027357	0.040567	0.003382	0.068924	0.481566	0.321317	0.057103	0.457712	0.36676	0.306157	0.05856	-0.00241	-0.00195	-0.0064	0.038247	0.068291
172	TAS2R43	rs71443637	12	11091595	T	C	T	0.195652	0.036765	0.165468	0.263514	0.907407	0.257576	0.033981	NA	NA	NA	NA	NA										NA	NA	NA	NA	NA	0.065473	0.06654	0.023293	0.144892	0.865192	0.606845	0.179126	0.851926	0.70471	0.581732	0.152677	0.020034	-0.00587	-0.00797	0.079866	0.166123
173	TAS2R42	rs5020531	12	11186351	A	G	A	0.338394	0.288732	0.296552	0.375796	0.791667	0.388889	0.23301	NA	NA	NA	NA	NA	G	A	0.339552	0.295455	0.30916	0.383333	0.791667	0.388889	0.23301	NA	NA	NA	NA	NA	0.007694	-0.00483	0.010791	0.011869	0.473901	0.285425	0.05085	0.40823	0.3898	0.292869	0.0162	0.014832	-0.00364	0.00297	0.006328	0.042262
174	ASIC1	rs376184	12	50080257	T	C	T	0.405366	0.183099	0.417808	0.398734	0.25463	0.333333	0.15534	0.244444	0.461538	0.4	0.5	0.42	C	T	0.40552	0.19697	0.435606	0.390728	0.25463	0.333333	0.15534	0.244444	0.461538	0.4	0.5	0.42	0.047968	0.109672	-0.00267	0.0942	0.02482	0.009707	0.078256	0.007826	0.052737	0.041246	0.04949	0.010581	0.005003	-0.00326	0.145279	0.127372
175	CEP290	rs17335506	12	88125569	T	C	C	0.104004	0.098592	0.150685	0.082279	0	0.020202	0.121359	NA	NA	NA	NA	NA	T	C	0.104145	0.098485	0.151515	0.086093	0	0.020202	0.121359	NA	NA	NA	NA	NA	0.011524	0.006427	0.019611	-0.00326	0.119562	0.016416	0.069158	0.115754	0.13025	0.066857	0.053476	0.087956	0.030751	-0.00368	-0.00059	0.004721
176	OR11H7P	rs1953558	14	20230080	T	C	T	0.486842	0.676056	0.39726	0.528481	0.5	0.525253	0.679612	NA	NA	NA	NA	NA	C	T	0.481972	0.666667	0.393939	0.519868	0.5	0.525253	0.679612	NA	NA	NA	NA	NA	0.059449	0.138673	0.030904	0.038586	0.059814	-0.00367	0.043018	0.055998	0.017465	-0.00205	0.039395	0.028238	-0.00429	-0.00678	0.143704	0.04196
177	RGS6	rs847238	14	72254077	G	A	G	0.032227	0.014085	0.041096	0.009615	0.032407	0.010101	0.009709	NA	NA	NA	NA	NA	A	G	0.030287	0.015152	0.034091	0.010067	0.032407	0.010101	0.009709	NA	NA	NA	NA	NA	0.011283	0.006595	0.017102	-0.00419	0.007671	0.006936	-0.00494	0.001135	-0.00285	0.01009	-0.00536	0.013115	-0.00411	-0.0051	0.013922	-0.00402
178	RGS6	rs847354	14	72315221	T	C	T	0.375	0.323944	0.339041	0.427215	0.060185	0.611111	0.339806	NA	NA	NA	NA	NA	C	T	0.376727	0.310606	0.344697	0.433775	0.060185	0.611111	0.339806	NA	NA	NA	NA	NA	0.010565	-0.00409	0.013235	0.017497	0.216353	0.512138	0.132985	0.219557	0.199818	0.283166	0.147248	0.135288	0.061505	-0.00508	-0.00405	0.011958
179	RGS6	rs2239247	14	72335528	G	A	A	0.211144	0.401408	0.186207	0.208861	0.208333	0.141414	0.436893	0.322222	0.25	0.205714	0.190789	0.18	A	G	0.790426	0.583333	0.80916	0.788079	0.791667	0.858586	0.563107	0.677778	0.75	0.794286	0.809211	0.82	0.051304	0.10889	-0.00144	0.084833	0.109239	0.010433	0.186981	0.081664	-0.00223	-0.0037	0.159272	0.003022	0.011118	-0.00355	0.138114	0.113222
180	RGS6	rs1402064	14	72336251	T	C	C	0.421951	0.246479	0.489655	0.388535	0.550926	0.222222	0.203883	0.388889	0.326923	0.434286	0.506667	0.54	C	T	0.575902	0.757576	0.519084	0.62	0.449074	0.777778	0.796117	0.611111	0.673077	0.565714	0.493333	0.46	0.04528	0.109818	0.017272	0.038676	0.2227	0.199439	-0.00367	0.16726	0.003417	0.047997	-0.00422	0.136953	0.057251	-0.00042	0.157108	0.07217
181	RGS6	rs847330	14	72362889	G	A	A	0.449903	0.197183	0.537671	0.418239	0.782407	0.217172	0.067961	0.344444	0.384615	0.445087	0.587838	0.32	G	A	0.452381	0.189394	0.530303	0.414474	0.782407	0.217172	0.067961	0.344444	0.384615	0.445087	0.587838	0.32	0.088154	0.205094	0.024981	0.096669	0.68218	0.481723	0.083486	0.50557	0.118463	0.233794	-0.00481	0.188067	0.082213	0.070124	0.388278	0.259415
182	RGS6	rs2239227	14	72363271	A	G	G	0.152683	0.232394	0.133562	0.140127	0.087963	0.070707	0.179612	NA	NA	NA	NA	NA	A	G	0.152335	0.25	0.132576	0.14	0.087963	0.070707	0.179612	NA	NA	NA	NA	NA	0.012874	0.029777	-0.00299	0.025129	0.031251	-0.00307	0.047575	0.075246	0.006278	0.009148	0.0985	0.016097	0.019734	0.002913	0.004146	0.002049
183	RGS6	rs769148	14	72366064	T	C	C	0.46771	0.190141	0.551724	0.461538	0.791667	0.237374	0.067961	NA	NA	NA	NA	NA	C	T	0.529787	0.810606	0.458015	0.543333	0.208333	0.762626	0.932039	NA	NA	NA	NA	NA	0.100026	0.227817	0.012814	0.13954	0.692719	0.468303	0.101912	0.526883	0.115821	0.19947	0.000692	0.179739	0.097872	0.063668	0.403981	0.304149
184	UBE3A	rs4906728	15	25593403	T	C	C	NA	NA	NA	NA	0.0833333	0.30303	0.427184	0.377778	0.442308	0.275862	0.217105	0.42	T	C					0.0833333	0.30303	0.427184	0.377778	0.442308	0.275862	0.217105	0.42	NA	NA	NA	NA	0.26806	0.141927	0.0274936	NA	NA	NA	NA	NA	NA	NA	NA	NA
185	PLCB2 (Signal transduction)	rs2290550	15	40291963	C	A	A	0.112903	0.042254	0.075862	0.175159	0.287037	0.20202	0.009709	NA	NA	NA	NA	NA	C	A	0.114362	0.045455	0.076336	0.183333	0.287037	0.20202	0.009709	NA	NA	NA	NA	NA	0.044925	0.004413	0.040423	0.068664	0.256306	0.014349	0.176494	0.171756	0.145329	0.031978	0.097882	0.065337	-0.00156	0.017629	0.042703	0.127445
186	NMB	rs3809508	15	84655660	T	C	T	0.198343	0.035211	0.205479	0.218354	0.074074	0.121212	0.033981	NA	NA	NA	NA	NA	C	T	0.196182	0.037879	0.208333	0.218543	0.074074	0.121212	0.033981	NA	NA	NA	NA	NA	0.04687	0.102047	-0.0029	0.111225	0.010637	0.008104	0.048095	0.00757	0.061527	0.070929	0.041138	0.020467	0.027521	-0.00578	0.11469	0.124105
187	SCNN1G	rs4401050	16	23206081	C	T	T	0.253659	0.140845	0.236301	0.264331	0.12037	0.212121	0.101942	NA	NA	NA	NA	NA	C	T	0.252654	0.143939	0.242424	0.266667	0.12037	0.212121	0.101942	NA	NA	NA	NA	NA	0.013574	0.02233	-0.00134	0.037553	-0.00292	0.025462	0.040579	-0.00403	0.039212	0.0576	0.011082	-0.00264	0.003188	0.00177	0.055212	0.075297
188	SCNN1B	rs3785368	16	23309459	G	A	A	0.269981	0.338028	0.287671	0.275316	0.111111	0.232323	0.300971	NA	NA	NA	NA	NA	G	A	0.267762	0.340909	0.272727	0.274834	0.111111	0.232323	0.300971	NA	NA	NA	NA	NA	-0.00032	0.000399	-0.00288	0.004106	0.100636	0.046754	0.006724	0.142595	0.085318	0.074928	0.021314	0.003715	0.000881	-0.00388	-0.00404	-0.00263
189	SCNN1A	rs239345	16	23334617	T	A	A	0.24148	0.302817	0.256849	0.265823	0.439815	0.313131	0.237864	NA	NA	NA	NA	NA	A	T	0.762712	0.689394	0.746212	0.728477	0.560185	0.686869	0.762136	NA	NA	NA	NA	NA	-0.00215	-0.00077	-0.00301	-0.00176	0.082185	0.02885	0.009496	0.03225	0.068324	0.06197	-0.00617	0.003622	0.001913	0.00401	-0.00343	-0.00165
190	SH2B1	rs7498665	16	28871920	A	G	G	0.198623	0.253521	0.184932	0.205128	0.203704	0.363636	0.165049	NA	NA	NA	NA	NA	G	A	0.803209	0.765152	0.825758	0.785235	0.796296	0.636364	0.834951	NA	NA	NA	NA	NA	0.001428	0.00893	-0.00214	0.001411	-0.00038	0.056598	0.091808	0.001084	-0.00298	-0.00412	0.021245	0.076033	0.057984	0.017413	-0.00318	0.00071
191	FTO	rs1861868	16	53756490	C	T	T	0.317383	0.239437	0.304795	0.39557	0.189815	0.505051	0.184466	0.238636	0.153846	0.332335	0.322368	0.26	C	T	0.316153	0.234848	0.310606	0.400662	0.189815	0.505051	0.184466	0.238636	0.153846	0.332335	0.322368	0.26	0.021301	0.005188	0.014658	0.047213	-0.00478	0.195361	0.200951	0.00154	0.030311	0.09031	0.131955	0.077212	0.020004	0.002694	0.033279	0.094677
192	FTO	rs1421085	16	53767042	T	C	C	0.328627	0.253521	0.339041	0.355346	0.064815	0.454545	0.150485	0.255556	0.384615	0.298246	0.276316	0.4	T	C	0.329449	0.272727	0.340909	0.355263	0.064815	0.454545	0.150485	0.255556	0.384615	0.298246	0.276316	0.4	0.00589	0.011643	-0.00273	0.018717	0.032903	0.332568	0.194217	0.133003	0.192251	0.204863	0.077486	0.023398	0.016456	0.02772	0.083862	0.096217
193	FTO	rs1477196	16	53774346	A	G	A	0.32439	0.28169	0.335616	0.336478	0.032407	0.338384	0.276699	NA	NA	NA	NA	NA	G	A	0.326433	0.280303	0.333333	0.332237	0.032407	0.338384	0.276699	NA	NA	NA	NA	NA	-0.00111	0.000995	-0.00348	0.001941	0.204337	0.271206	0.003972	0.23429	0.241778	0.238084	0.001179	-0.00474	-0.00417	-0.00552	0.003716	0.004483
194	FTO	rs1121980	16	53775335	G	A	A	0.397073	0.28169	0.407534	0.411392	0.49537	0.474747	0.203883	0.277778	0.423077	0.382184	0.378378	0.52	A	G	0.601911	0.69697	0.594697	0.582781	0.50463	0.525253	0.796117	0.722222	0.576923	0.617816	0.621622	0.48	0.012468	0.028063	-0.00329	0.030776	0.165891	-0.00424	0.147309	0.084448	0.011164	0.010433	0.069378	0.004602	0.004221	0.01054	0.086191	0.089215
195	FTO	rs9939609	16	53786615	T	A	A	0.313353	0.239437	0.327586	0.329114	0.518519	0.444444	0.15534	NA	NA	NA	NA	NA	A	T	0.686638	0.742424	0.671756	0.668874	0.481481	0.555556	0.84466	NA	NA	NA	NA	NA	0.004899	0.013244	-0.00319	0.014294	0.252314	0.006336	0.177736	0.144144	0.068939	0.068285	0.081916	0.02455	0.024231	0.016762	0.070847	0.071688
196	TRPV1	rs4790522	17	3566559	A	C	A	0.454191	0.352113	0.458904	0.512658	0.486111	0.464646	0.237864	0.311111	0.326923	0.399425	0.467105	0.68	C	A	0.450689	0.348485	0.469697	0.503311	0.486111	0.464646	0.237864	0.311111	0.326923	0.399425	0.467105	0.68	0.017148	0.017756	0.002611	0.045689	0.120597	-0.00387	0.102775	0.030113	-0.00255	-0.00227	0.019612	-0.0042	0.00073	0.025655	0.095999	0.141737
197	TRPV1	rs224547	17	3571724	A	G	G	0.418945	0.323944	0.434932	0.487261	0.023148	0.5	0.213592	NA	NA	NA	NA	NA	A	G	0.417641	0.333333	0.439394	0.486667	0.023148	0.5	0.213592	NA	NA	NA	NA	NA	0.017922	0.0202	0.00218	0.047449	0.158488	0.460928	0.160062	0.306038	0.357295	0.404123	0.054806	0.004062	-0.00421	0.025268	0.099317	0.143441
198	TRPV1	rs224548	17	3572073	T	G	T	0	0	0	0	0.546296	0	0	NA	NA	NA	NA	NA	G	T	0	0	0	0	0.546296	0	0	NA	NA	NA	NA	NA	NA	NA	NA	NA	0.538223	0.533397	NA	0.496482	0.584372	0.594722	NA	NA	NA	NA	NA	NA
199	TRPV1	rs224549	17	3572111	C	T	C	0	0	0	0	0.541667	0	0	NA	NA	NA	NA	NA	C	T	1	1	1	1	0.458333	1	1	NA	NA	NA	NA	NA	NA	NA	NA	NA	0.5336	0.528767	NA	0.491838	0.579847	0.59023	NA	NA	NA	NA	NA	NA
200	TRPV1	rs877610	17	3572196	C	T	T	0.049268	0.035211	0.024138	0.044304	0.12963	0.040404	0.029126	0.077778	0.038462	0.063218	0.033333	0.06	C	T	0.050955	0.037879	0.026718	0.046358	0.12963	0.040404	0.029126	0.077778	0.038462	0.063218	0.033333	0.06	-0.00089	-0.00377	0.002553	-0.00501	0.062021	0.044834	-0.00291	0.046588	0.079494	0.045291	-0.00649	0.000309	-0.00416	-0.00634	-0.00358	-0.00116
201	TRPV1	rs224550	17	3572270	C	T	C	0.000487	0	0	0	0.546296	0	0	NA	NA	NA	NA	NA	C	T	0.99947	1	1	1	0.453704	1	1	NA	NA	NA	NA	NA	NA	NA	NA	NA	0.538223	0.533397	NA	0.496482	0.583404	0.595637	NA	NA	NA	NA	NA	NA
202	TRPV1	rs224551	17	3572691	G	A	G	0	0	0	0	0.537037	0	0	NA	NA	NA	NA	NA	G	A	1	1	1	1	0.462963	1	1	NA	NA	NA	NA	NA	NA	NA	NA	NA	0.528895	0.524055	NA	0.487093	0.575253	0.586593	NA	NA	NA	NA	NA	NA
203	TAS2R38	rs224552	17	3572882	C	T	T	0.366472	0.338028	0.380137	0.361635	0.148148	0.414141	0.237864	NA	NA	NA	NA	NA	C	T	0.366384	0.348485	0.386364	0.368421	0.148148	0.414141	0.237864	NA	NA	NA	NA	NA	-0.00275	-0.00195	-0.00258	-0.00383	0.021123	0.158451	0.06358	0.092978	0.120843	0.104581	0.005403	-0.00228	0.001702	0.018589	0.041195	0.031341
204	CA6	rs224553	17	3572897	C	T	T	0.28655	0.295775	0.311644	0.295597	0.041667	0.373737	0.199029	NA	NA	NA	NA	NA	C	T	0.28473	0.30303	0.318182	0.299342	0.041667	0.373737	0.199029	NA	NA	NA	NA	NA	-0.00375	-0.00464	-0.00264	-0.00524	0.107917	0.289589	0.067355	0.227647	0.203128	0.183867	0.006763	0.004203	0.009495	0.019623	0.028169	0.02022
205	TAS1R1	rs224554	17	3572906	T	C	T	0.001459	0	0	0.006289	0.296296	0	0	NA	NA	NA	NA	NA	C	T	0.001587	0	0	0.006579	0.296296	0	0	NA	NA	NA	NA	NA	0.001549	NA	0.002768	-0.00053	0.288268	0.284249	NA	0.254628	0.328643	0.320743	NA	NA	0.001026	NA	NA	0.001204
206	TAS1R2	rs224555	17	3572970	A	G	A	0.000489	0	0	0	0.625	0	0	NA	NA	NA	NA	NA	G	A	0.000532	0	0	0	0.625	0	0	NA	NA	NA	NA	NA	NA	NA	NA	NA	0.617759	0.613182	NA	0.577735	0.659969	0.670362	NA	NA	NA	NA	NA	NA
207	TRPV1	rs4790151	17	3574499	G	A	A	0.29561	0.126761	0.342466	0.256329	0.069444	0.308081	0.18932	NA	NA	NA	NA	NA	G	A	0.294055	0.136364	0.344697	0.251656	0.069444	0.308081	0.18932	NA	NA	NA	NA	NA	0.04319	0.105198	0.014097	0.042988	0.057737	0.169279	0.031962	0.013514	0.188475	0.1077	0.081956	-0.00194	0.002304	0.007709	0.052314	0.008356
208	TRPV1	rs161364	17	3574518	C	T	T	0.35561	0.302817	0.373288	0.376582	0	0.318182	0.218447	NA	NA	NA	NA	NA	C	T	0.355626	0.310606	0.382576	0.370861	0	0.318182	0.218447	NA	NA	NA	NA	NA	0.001167	0.005927	-0.0033	0.006144	0.219041	0.324623	0.020315	0.349674	0.338972	0.334191	-0.00581	0.002732	0.002998	0.01265	0.051005	0.052262
209	TRPV1	rs8065080	17	3577153	T	C	C	0.262927	0.5	0.2	0.286164	0.092593	0.363636	0.558252	NA	NA	NA	NA	NA	C	T	0.735669	0.515152	0.80916	0.703947	0.907407	0.636364	0.441748	NA	NA	NA	NA	NA	0.080423	0.187395	0.016368	0.089974	0.39551	0.188006	0.068279	0.352492	0.038975	0.103707	0.031512	0.061987	0.009577	0.000105	0.243094	0.139674
210	TRPV1	rs150908	17	3581074	G	A	G	0.42913	0.239437	0.451724	0.436709	0.99537	0.545455	0.252427	0.277778	0.384615	0.471429	0.480263	0.24	G	A	0.571809	0.742424	0.549618	0.559603	0.00463	0.454545	0.747573	0.722222	0.615385	0.528571	0.519737	0.76	0.037403	0.085626	-0.00288	0.073998	0.743666	0.452691	0.160241	0.790521	0.504723	0.511295	0.169438	0.013215	0.019147	-0.00656	0.077889	0.066686
211	TRPV1	rs222745	17	3585577	G	A	A	0.252441	0.295775	0.277397	0.200637	0.00463	0.146465	0.257282	0.322222	0.365385	0.22	0.296053	0.6	G	A	0.252922	0.310606	0.280303	0.2	0.00463	0.146465	0.257282	0.322222	0.365385	0.22	0.296053	0.6	0.010455	-0.00392	0.013192	0.020093	0.246597	0.135378	0.032574	0.327591	0.238448	0.162221	0.059568	0.04457	0.005953	-0.00244	-0.00271	0.005212
212	TRPV1	rs161386	17	3591920	A	G	G	0.45809	0.429577	0.363014	0.541139	0.166667	0.606061	0.509709	0.455556	0.326923	0.497143	0.368421	0.2	A	G	0.460233	0.401515	0.363636	0.543046	0.166667	0.606061	0.509709	0.455556	0.326923	0.497143	0.368421	0.2	0.03636	0.003193	0.058632	0.018952	0.229601	0.337199	0.013242	0.154364	0.087133	0.252802	0.053675	0.107694	0.004087	0.006	0.038764	-0.00224
213	TRPV1 (Capsaicin receptor)	rs2277675	17	3597216	T	C	C	0.296477	0.204225	0.324138	0.265823	0.833333	0.252525	0.208738	0.188889	0.288462	0.325714	0.3	0.22	C	T	0.707135	0.80303	0.683206	0.735099	0.166667	0.747475	0.791262	0.811111	0.711538	0.674286	0.7	0.78	0.010464	0.028608	0.004724	0.00471	0.560302	0.506145	-0.0003	0.56875	0.409617	0.481093	-0.00132	0.007309	-0.00397	-0.00692	0.028346	0.00486
214	SLC2A4	rs2654185	17	7280043	A	C	C	NA	NA	NA	NA	0.324074	0.570707	0.402913	0.377778	0.615385	0.611429	0.697368	0.7	A	C	NA	NA	NA	NA	0.324074	0.570707	0.402913	0.377778	0.615385	0.611429	0.697368	0.7	NA	NA	NA	NA	0.00873753	0.111873	0.0503727	NA	NA	NA	NA	NA	NA	NA	NA	NA
215	SLC2A4	rs5415	17	7281162	T	C	T	NA	NA	NA	NA	0.0555556	0.358586	0.271845	0.355556	0.326923	0.33908	0.217105	0.22	C	T	NA	NA	NA	NA	0.0555556	0.358586	0.271845	0.355556	0.326923	0.33908	0.217105	0.22	NA	NA	NA	NA	0.155531	0.247102	0.0127683	NA	NA	NA	NA	NA	NA	NA	NA	NA
216	ASIC2	rs113693459	17	31683766	C	A	A	NA	NA	NA	NA	0.0787037	0.318182	0.0873786	NA	NA	NA	NA	NA	C	A					0.0787037	0.318182	0.0873786	NA	NA	NA	NA	NA	NA	NA	NA	NA	-0.00385639	0.164173	0.149006	NA	NA	NA	NA	NA	NA	NA	NA	NA
217	KCNJ2	rs236512	17	70170212	C	G	G	0.20459	0.190141	0.193103	0.205696	0.217593	0.217172	0.276699	NA	NA	NA	NA	NA	C	G	0.205101	0.189394	0.183206	0.208609	0.217593	0.217172	0.276699	NA	NA	NA	NA	NA	-0.00417	-0.00591	-0.00317	-0.00464	0.004498	-0.00464	0.004322	-0.00346	-0.00246	-0.00352	-0.00382	-0.00281	-0.0038	0.013875	0.015018	0.009696
218	KCNJ2	rs9890133	17	70172864	A	G	G	0.146139	0.105634	0.124138	0.181529	0.134259	0.121212	0.140777	NA	NA	NA	NA	NA	A	G	0.14734	0.113636	0.114504	0.183333	0.134259	0.121212	0.140777	NA	NA	NA	NA	NA	0.009072	-0.00364	0.009553	0.016857	-0.00442	-0.00404	-0.00299	-0.00217	-0.00359	0.004619	-0.00483	-0.00413	0.009908	-0.00015	-0.00278	0.002445
219	KCNJ2	rs236513	17	70173317	T	C	C	0.146139	0.105634	0.124138	0.177215	0.310185	0.121212	0.140777	NA	NA	NA	NA	NA	T	C	0.147872	0.113636	0.114504	0.178808	0.310185	0.121212	0.140777	NA	NA	NA	NA	NA	0.007561	-0.00364	0.007859	0.01477	0.073719	0.094141	-0.00299	0.105693	0.097265	0.044705	-0.00483	-0.00413	0.008185	-0.00015	-0.00278	0.001291
220	KCNJ2	rs173135	17	70176185	C	T	T	0.144043	0.091549	0.12069	0.186709	0.152778	0.111111	0.145631	NA	NA	NA	NA	NA	C	T	0.14559	0.098485	0.110687	0.192053	0.152778	0.111111	0.145631	NA	NA	NA	NA	NA	0.015207	-0.00106	0.013436	0.028911	-0.00428	0.002808	0.000633	0.010827	0.00045	0.000418	-0.00411	-0.00378	0.017563	0.007722	-0.00125	0.002334
221	KCNJ2	rs236514	17	70177590	A	G	G	0.453262	0.450704	0.400685	0.5	0.916667	0.368687	0.514563	NA	NA	NA	NA	NA	G	A	0.543962	0.545455	0.609848	0.5	0.083333	0.631313	0.485437	NA	NA	NA	NA	NA	0.008502	-0.00014	0.016521	-0.00025	0.330862	0.495853	0.037096	0.426066	0.436228	0.323097	0.007682	-0.00212	0.030243	0.001702	0.021658	-0.00373
222	KCNJ2	rs643637	17	70180074	C	T	T	0.356024	0.295775	0.332192	0.392405	0.569444	0.328283	0.427184	NA	NA	NA	NA	NA	C	T	0.359275	0.30303	0.318182	0.403974	0.569444	0.328283	0.427184	NA	NA	NA	NA	NA	0.005598	-0.00241	0.004441	0.014798	0.034792	0.106243	0.015513	0.134346	0.104499	0.057186	-0.00384	-0.00433	0.00463	0.030124	0.014893	-0.00165
223	MC4R	rs17782313	18	60183864	T	C	C	NA	NA	NA	NA	0.296296	0.257576	0.184466	0.211111	0.115385	0.317143	0.414474	0.12	T	C					0.296296	0.257576	0.184466	0.211111	0.115385	0.317143	0.414474	0.12	NA	NA	NA	NA	0.029159	-0.000546208	0.0110968	NA	NA	NA	NA	NA	NA	NA	NA	NA
224	MC4R	rs17700633	18	60262199	G	A	A	NA	NA	NA	NA	0.287037	0.29798	0.0485437	NA	NA	NA	NA	NA	A	G					0.712963	0.70202	0.951456						NA	NA	NA	NA	0.178578	-0.00486031	0.193753	NA	NA	NA	NA	NA	NA	NA	NA	NA
225	OR7D4	rs5020278	19	9214440	G	A	A	0.182927	0.197183	0.229452	0.189873	0.055556	0.176768	0.184466	NA	NA	NA	NA	NA	G	A	0.180998	0.181818	0.242424	0.182119	0.055556	0.176768	0.184466	NA	NA	NA	NA	NA	-0.00069	-0.00188	0.001651	-0.00462	0.072054	0.066201	-0.0047	0.091024	0.105355	0.070746	-0.00429	0.00444	-0.00327	-0.00543	0.002035	-0.00382
226	OR7D4	rs61729907	19	9214576	G	A	A	0.182927	0.197183	0.229452	0.187898	0.055556	0.171717	0.184466	NA	NA	NA	NA	NA	G	A	0.180998	0.181818	0.242424	0.183333	0.055556	0.171717	0.184466	NA	NA	NA	NA	NA	-0.00042	-0.00188	0.002134	-0.00454	0.072054	0.061776	-0.00437	0.091024	0.105355	0.069236	-0.00353	0.00618	-0.003	-0.00543	0.002035	-0.0039
227	KCTD15	rs368794	19	33829547	T	A	T	NA	NA	NA	NA	0.319444	0.29798	0.597087	NA	NA	NA	NA	NA	A	T	NA	NA	NA	NA	0.319444	0.29798	0.597087	NA	NA	NA	NA	NA	NA	NA	NA	NA	0.140608	-0.00316204	0.161689	NA	NA	NA	NA	NA	NA	NA	NA	NA
228	GPR40	rs2301151	19	35352183	G	A	G	0.097168	0.232394	0.058621	0.111465	0	0.282828	0.247573	0.177778	0.134615	0.105714	0.078947	0.04	A	G	0.095112	0.212121	0.053435	0.103333	0	0.282828	0.247573	0.177778	0.134615	0.105714	0.078947	0.04	0.054848	0.13121	0.014372	0.051089	0.247986	0.288286	-0.00228	0.271611	0.046945	0.092633	6.39e-05	0.175426	0.091782	-0.00611	0.135893	0.060978
229	FGF21	rs838133	19	48756272	A	G	A	0.172833	0.035211	0.150685	0.262658	0.263889	0.479798	0.019417	NA	NA	NA	NA	NA	A	G	0.830508	0.962121	0.852273	0.741722	0.736111	0.520202	0.980583	NA	NA	NA	NA	NA	0.071713	0.058896	0.033986	0.14799	0.212263	0.091319	0.442465	0.162388	0.035601	-0.00366	0.378756	0.230781	0.095062	-0.00088	0.090056	0.188533
230	ITNS1/RUNX1	rs75189446	21	35069577	C	A	A	NA	NA	NA	NA	0	0	0.18932	NA	NA	NA	NA	NA	C	A					0	0	0.18932						NA	NA	NA	NA	0.189335	NA	0.182438	NA	NA	NA	NA	NA	NA	NA	NA	NA
231	ADIPOQ	rs2839525	21	42456827	T	G	G	NA	NA	NA	NA	0.212963	0.348485	0.169903	0.188889	0.288462	0.354286	0.348684	0.36	T	G	NA	NA	NA	NA	0.212963	0.348485	0.169903	0.188889	0.288462	0.354286	0.348684	0.36	NA	NA	NA	NA	0.00118188	0.0397256	0.0753495	NA	NA	NA	NA	NA	NA	NA	NA	NA
[truncated: 3 more columns]
