# Supplementary material for: Landscape of Variability in Chemosensory Genes Associated With Dietary Preferences in Indian Population: Analysis of 1029 Indian Genomes
Source: Front Genet. 2022 Jul 12;13:878134. doi: 10.3389/fgene.2022.878134 (PMC9315315; doi:10.3389/fgene.2022.878134)
Supplement: Supplementary file 4 [file Table4.xlsx]

## Sheet: Supplementary4
Supplemental Table 4: High FST variants with FST >=0.3 within Indigen populations.
SNP information (hg38)			Pairwise FST					Allele info		Allele frequency						Gene information
Chrom	POS	rsID	IND_1 Vs IND_2	IND_1 Vs IND_3	IND_2 Vs IND_3	IND_ALL_3	maxFST	REF	ALT	IND_1		IND_2		IND_3		location	GENE	RefGene_function
chr12	6386956	rs7953404	0.488	0.611	0.017	0.394	0.611	G	A	0.27	0.73	0.83	0.17	0.9	0.1	intronic/intergenic	LTBR/SCNNA1	.
chr15	40284286	rs4257181	0.5	0.521	0.003	0.365	0.521	C	T	0.35	0.65	0.89	0.11	0.9	0.1	intergenic	ANKRD63;PLCB2	.
chr15	40289342	rs936212	0.472	0.508	0.002	0.344	0.508	T	C	0.36	0.64	0.88	0.12	0.89	0.11	exonic	PLCB2	nonsynonymous
chr10	113111888	rs78906791	0.462	0.489	0	0.421	0.489	A	G	0.63	0.37	1	0	1	0	intronic	TCF7L2	.
chr12	6384745	rs2302255	0.43	0.486	0.001	0.368	0.486	C	T	0.57	0.43	0.97	0.03	0.98	0.02	intronic	LTBR	.
chr15	40314667	rs4923863	0.355	0.459	0.009	0.274	0.459	A	G	0.41	0.59	0.84	0.16	0.9	0.1	intergenic	PLCB2;INAFM2	.
chr15	40315488	rs882829	0.361	0.459	0.008	0.277	0.459	C	G	0.41	0.59	0.85	0.15	0.9	0.1	intergenic	PLCB2;INAFM2	.
chr1	18834189	rs80339882	0.442	0.456	0.003	0.298	0.456	C	T	0.34	0.66	0.85	0.15	0.85	0.15	intergenic	PAX7,TAS1R2	.
chr16	53833653	rs7188989	0.416	0.433	0.003	0.347	0.433	G	A	0.63	0.37	0.98	0.02	0.98	0.02	intronic	FTO	.
chr16	53833981	rs7191031	0.416	0.433	0.003	0.347	0.433	C	T	0.63	0.37	0.98	0.02	0.98	0.02	intronic	FTO	.
chr16	53835364	rs1421088	0.416	0.433	0.003	0.347	0.433	C	T	0.63	0.37	0.98	0.02	0.98	0.02	intronic	FTO	.
chr16	53839754	rs8043785	0.392	0.43	0.001	0.339	0.43	A	G	0.65	0.35	0.98	0.02	0.99	0.01	intronic	FTO	.
chr16	53833731	rs7189171	0.408	0.425	0.003	0.339	0.425	G	A	0.63	0.37	0.98	0.02	0.98	0.02	intronic	FTO	.
chr1	18837162	rs4920553	0.385	0.421	0.002	0.271	0.421	G	A	0.44	0.56	0.88	0.12	0.89	0.11	intergenic	PAX7,TAS1R2	.
chr17	33371552	rs1394394	0.4	0.42	0.003	0.254	0.42	C	T	0.27	0.73	0.77	0.23	0.78	0.22	intronic	ASIC2	.
chr1	18836965	rs12030897	0.385	0.42	0.002	0.289	0.42	G	A	0.53	0.47	0.93	0.07	0.94	0.06	intergenic	PAX7,TAS1R2	.
chr10	113063603	rs57013383	0.415	0.418	0.002	0.357	0.418	C	T	0.67	0.33	1	0	0.99	0.01	intronic	TCF7L2	.
chr15	40281474	rs12440450	0.417	0.354	0.002	0.236	0.417	G	T	0.29	0.71	0.79	0.21	0.75	0.25	exonic	LOC100131244	synonymous SNV
chr16	53842746	rs8047333	0.384	0.411	0.003	0.323	0.411	T	C	0.65	0.35	0.98	0.02	0.99	0.01	intronic	FTO	.
chr17	33371409	rs1394393	0.4	0.411	0.003	0.25	0.411	A	G	0.27	0.73	0.77	0.23	0.77	0.23	intronic	ASIC2	.
chr15	40279915	rs7169803	0.411	0.331	0.005	0.221	0.411	G	A	0.75	0.25	0.24	0.76	0.3	0.7	intergenic	PAK6,LOC100131244	.
chr15	40280913	rs11633123	0.407	0.335	0.004	0.222	0.407	A	G	0.75	0.25	0.24	0.76	0.29	0.71	downstream	LOC100131244	.
chr17	33416833	rs1995524	0.406	0.357	0	0.23	0.406	A	G	0.27	0.73	0.77	0.23	0.74	0.26	intronic	ASIC2	.
chr17	33417453	rs4795780	0.406	0.362	0.001	0.232	0.406	C	T	0.27	0.73	0.77	0.23	0.74	0.26	intronic	ASIC2	.
chr17	33417654	rs4794949	0.406	0.362	0.001	0.232	0.406	A	T	0.27	0.73	0.77	0.23	0.74	0.26	intronic	ASIC2	.
chr17	33419077	rs1827650	0.406	0.357	0	0.23	0.406	T	G	0.27	0.73	0.77	0.23	0.74	0.26	intronic	ASIC2	.
chr1	18845353	rs7524612	0.368	0.405	0.002	0.258	0.405	G	C	0.45	0.55	0.88	0.12	0.89	0.11	intronic	TAS1R2	.
chr1	18845192	rs7524412	0.36	0.403	0.001	0.255	0.403	G	A	0.46	0.54	0.88	0.12	0.9	0.1	intronic	TAS1R2	.
chr1	18845927	rs34988159	0.36	0.403	0.001	0.255	0.403	T	A	0.46	0.54	0.88	0.12	0.9	0.1	intronic	TAS1R2	.
chr17	33371974	rs72625909	0.392	0.403	0.003	0.244	0.403	G	T	0.27	0.73	0.77	0.23	0.77	0.23	intronic	ASIC2	.
chr16	53853951	rs11076002	0.401	0.295	0.012	0.225	0.401	A	C	0.45	0.55	0.89	0.11	0.83	0.17	intronic	FTO	.
chr15	40290906	rs117658605	0.4	0.309	0.008	0.216	0.4	T	G	0.32	0.68	0.8	0.2	0.74	0.26	intronic	PLCB2	.
chr15	40297017	rs2305650	0.4	0.279	0.016	0.207	0.4	C	G	0.32	0.68	0.8	0.2	0.72	0.28	intronic	PLCB2	.
chr15	40297259	rs12438880	0.4	0.275	0.018	0.206	0.4	C	G	0.32	0.68	0.8	0.2	0.72	0.28	intronic	PLCB2	.
chr17	33421667	rs2221410	0.4	0.353	0	0.226	0.4	C	G	0.73	0.27	0.23	0.77	0.27	0.73	intronic	ASIC2	.
chr17	33418143	rs4795781	0.399	0.376	0.002	0.242	0.399	T	C	0.33	0.67	0.82	0.18	0.8	0.2	intronic	ASIC2	.
chr17	33415140	rs8075637	0.396	0.366	0.002	0.229	0.396	C	G	0.27	0.73	0.76	0.24	0.74	0.26	intronic	ASIC2	.
chr17	33421822	rs11080219	0.396	0.34	0.001	0.22	0.396	C	T	0.73	0.27	0.24	0.76	0.28	0.72	intronic	ASIC2	.
chr16	53842839	rs12595985	0.367	0.395	0.003	0.308	0.395	C	A	0.67	0.33	0.98	0.02	0.99	0.01	intronic	FTO	.
chr1	248652768	rs71642469	0.394	0.338	0.006	0.283	0.394	T	C	0.65	0.35	0.99	0.01	0.97	0.03	intronic	OR2T27	.
chr17	33389925	rs60562210	0.394	0.372	0.002	0.232	0.394	A	T	0.28	0.72	0.77	0.23	0.76	0.24	intronic	ASIC2	.
chr3	6891385	rs138874328	0.357	0.394	0.002	0.287	0.394	C	T	0.63	0.37	0.97	0.03	0.97	0.03	intronic	GRM7	.
chr17	33411466	rs4794948	0.392	0.353	0.001	0.224	0.392	A	T	0.27	0.73	0.77	0.23	0.74	0.26	intronic	ASIC2	.
chr17	33411862	rs16968314	0.392	0.358	0.002	0.225	0.392	G	A	0.27	0.73	0.77	0.23	0.74	0.26	intronic	ASIC2	.
chr1	18844685	rs4131265	0.36	0.39	0.002	0.249	0.39	C	T	0.46	0.54	0.88	0.12	0.89	0.11	intronic	TAS1R2	.
chr9	6655284	rs7031626	0.318	0.39	0.003	0.26	0.39	T	G	0.62	0.38	0.95	0.05	0.97	0.03	intergenic	GLDC;KDM4C	.
chr10	113084751	rs4918793	0.222	0.389	0.031	0.202	0.389	A	T	0.49	0.51	0.82	0.18	0.91	0.09	intronic	TCF7L2	.
chr17	33419657	rs9902936	0.389	0.341	0	0.219	0.389	A	G	0.28	0.72	0.77	0.23	0.74	0.26	intronic	ASIC2	.
chr1	18843965	rs34714640	0.352	0.388	0.002	0.26	0.388	A	G	0.55	0.45	0.92	0.08	0.94	0.06	intronic	TAS1R2	.
chr16	53854527	rs7202620	0.388	0.305	0.006	0.223	0.388	C	T	0.45	0.55	0.89	0.11	0.84	0.16	intronic	FTO	.
chr19	48765849	rs75892608	0.298	0.387	0.006	0.237	0.387	C	T	0.56	0.44	0.91	0.09	0.94	0.06	intergenic	FGF21;BCAT2	.
chr16	53848459	rs8061228	0.342	0.386	0.001	0.22	0.386	T	C	0.29	0.71	0.74	0.26	0.77	0.23	intronic	FTO	.
chr17	33401716	rs9898140	0.384	0.35	0.002	0.22	0.384	G	A	0.28	0.72	0.77	0.23	0.74	0.26	intronic	ASIC2	.
chr10	113084190	rs4918792	0.209	0.38	0.034	0.195	0.38	G	A	0.5	0.5	0.82	0.18	0.91	0.09	intronic	TCF7L2	.
chr1	18850244	rs6603924	0.335	0.378	0.001	0.232	0.378	G	A	0.46	0.54	0.86	0.14	0.88	0.12	intronic	TAS1R2	.
chr15	40290298	rs936211	0.378	0.272	0.012	0.196	0.378	G	T	0.33	0.67	0.8	0.2	0.73	0.27	intronic	PLCB2	.
chr16	53850752	rs1421087	0.35	0.377	0.003	0.278	0.377	C	T	0.65	0.35	0.97	0.03	0.97	0.03	intronic	FTO	.
chr9	6655475	rs7028559	0.284	0.377	0.008	0.242	0.377	A	T	0.65	0.35	0.95	0.05	0.97	0.03	intergenic	GLDC;KDM4C	.
chr10	113082437	rs72641337	0.176	0.374	0.047	0.184	0.374	C	G	0.5	0.5	0.79	0.21	0.91	0.09	intronic	TCF7L2	.
chr17	33400027	rs34142175	0.374	0.34	0.002	0.209	0.374	T	C	0.25	0.75	0.74	0.26	0.71	0.29	intronic	ASIC2	.
chr15	40311440	rs4923862	0.308	0.374	0.003	0.202	0.374	G	C	0.73	0.27	0.3	0.7	0.25	0.75	intergenic	PLCB2;INAFM2	.
chr1	248653458	rs74452532	0.373	0.344	0.001	0.266	0.373	C	A	0.63	0.37	0.97	0.03	0.96	0.04	intronic	OR2T27	.
chr16	53851701	rs59215404	0.29	0.373	0.009	0.258	0.373	G	A	0.7	0.3	0.97	0.03	0.99	0.01	intronic	FTO	.
chr16	53853790	rs118049922	0.345	0.372	0.002	0.292	0.372	G	A	0.7	0.3	0.99	0.01	0.99	0.01	intronic	FTO	.
chr1	18850804	rs34247511	0.341	0.371	0.003	0.232	0.371	A	T	0.46	0.54	0.87	0.13	0.88	0.12	intronic	TAS1R2	.
chr3	6911644	rs17046336	0.352	0.368	0.003	0.276	0.368	A	G	0.65	0.35	0.97	0.03	0.97	0.03	intronic	GRM7	.
chr9	6655438	rs7028543	0.284	0.366	0.005	0.236	0.366	A	G	0.65	0.35	0.95	0.05	0.97	0.03	intergenic	GLDC;KDM4C	.
chr16	53850492	rs10521306	0.315	0.363	0	0.203	0.363	A	G	0.32	0.68	0.75	0.25	0.78	0.22	intronic	FTO	.
chr3	6908916	rs11915789	0.334	0.361	0.003	0.267	0.361	A	T	0.67	0.33	0.97	0.03	0.98	0.02	intronic	GRM7	.
chr16	53852675	rs9934979	0.36	0.358	0.003	0.205	0.36	C	T	0.19	0.81	0.67	0.33	0.67	0.33	intronic	FTO	.
chr1	18850173	rs6603923	0.335	0.359	0.003	0.224	0.359	A	C	0.46	0.54	0.86	0.14	0.87	0.13	intronic	TAS1R2	.
chr9	6654467	rs7866313	0.293	0.357	0.002	0.236	0.357	C	T	0.65	0.35	0.95	0.05	0.97	0.03	intergenic	GLDC;KDM4C	.
chr9	6654489	rs7027461	0.284	0.357	0.003	0.231	0.357	T	C	0.65	0.35	0.95	0.05	0.97	0.03	intergenic	GLDC;KDM4C	.
chr16	53853212	rs13332928	0.356	0.354	0.003	0.202	0.356	A	G	0.19	0.81	0.66	0.34	0.66	0.34	intronic	FTO	.
chr15	40313296	rs4277318	0.308	0.356	0.001	0.205	0.356	A	G	0.6	0.4	0.19	0.81	0.16	0.84	intergenic	PLCB2;INAFM2	.
chr1	248635059	rs377303458	0.355	0.324	0	0.268	0.355	A	G	0.7	0.3	0.99	0.01	0.98	0.02	intronic	OR2T11	.
chr14	71955470	rs57027270	0.302	0.355	0.002	0.269	0.355	A	G	0.73	0.27	0.99	0.01	1	0	intronic	RGS6	.
chr17	33885393	rs12450146	0.328	0.355	0.003	0.249	0.355	C	T	0.63	0.37	0.96	0.04	0.96	0.04	intronic	ASIC2	.
chr3	6903211	rs10433646	0.305	0.353	0	0.248	0.353	T	G	0.68	0.32	0.97	0.03	0.98	0.02	intronic	GRM7	.
chr17	33406032	rs35494118	0.35	0.33	0.003	0.201	0.35	A	G	0.3	0.7	0.76	0.24	0.75	0.25	intronic	ASIC2	.
chr17	33377281	rs60894380	0.348	0.349	0.003	0.209	0.349	C	T	0.32	0.68	0.77	0.23	0.77	0.23	intronic	ASIC2	.
chr1	248654165	rs376972488	0.348	0.292	0.003	0.239	0.348	G	A	0.68	0.32	0.98	0.02	0.96	0.04	intronic	OR2T27	.
chr1	248635159	rs34275751	0.347	0.316	0	0.26	0.347	T	C	0.7	0.3	0.99	0.01	0.98	0.02	intronic	OR2T11	.
chr14	71946358	rs72625695	0.306	0.347	0.001	0.269	0.347	G	A	0.74	0.26	0.99	0.01	1	0	intronic	RGS6	.
chr16	53852623	rs77423723	0.307	0.346	0.001	0.26	0.346	A	G	0.72	0.28	0.98	0.02	0.99	0.01	intronic	FTO	.
chr16	53853232	rs13334039	0.346	0.279	0.003	0.186	0.346	T	C	0.36	0.64	0.8	0.2	0.75	0.25	intronic	FTO	.
chr16	53853499	rs13337587	0.346	0.275	0.004	0.185	0.346	G	A	0.36	0.64	0.8	0.2	0.75	0.25	intronic	FTO	.
chr6	88131839	rs2057403	0.158	0.346	0.046	0.165	0.346	G	C	0.43	0.57	0.72	0.28	0.85	0.15	intergenic	SPACA1;CNR1	.
chr16	53853318	rs13337496	0.343	0.345	0.003	0.195	0.345	G	A	0.2	0.8	0.67	0.33	0.67	0.33	intronic	FTO	.
chr17	33589684	rs9904134	0.345	0.312	0	0.244	0.345	T	G	0.67	0.33	0.98	0.02	0.96	0.04	intronic	ASIC2	.
chr16	53816829	rs72622243	0.343	0.323	0.002	0.23	0.343	C	A	0.59	0.41	0.94	0.06	0.93	0.07	intronic	FTO	.
chr17	33371675	rs1394395	0.342	0.32	0.003	0.193	0.342	A	C	0.29	0.71	0.74	0.26	0.73	0.27	intronic	ASIC2	.
chr17	33416848	rs28555176	0.342	0.235	0.014	0.167	0.342	G	C	0.26	0.74	0.72	0.28	0.63	0.37	intronic	ASIC2	.
chr16	53852672	rs9934978	0.341	0.29	0	0.187	0.341	C	T	0.35	0.65	0.79	0.21	0.75	0.25	intronic	FTO	.
chr16	54025463	rs13336769	0.34	0.276	0.003	0.191	0.34	C	T	0.46	0.54	0.87	0.13	0.83	0.17	intronic	FTO	.
chr17	33378396	rs1394391	0.337	0.338	0.003	0.201	0.338	G	T	0.33	0.67	0.77	0.23	0.77	0.23	intronic	ASIC2	.
chr6	33642279	rs74574353	0.31	0.338	0.002	0.27	0.338	C	T	0.75	0.25	0.99	0.01	1	0	intronic	ITPR3	.
chr14	72383272	rs34883798	0.336	0.285	0.003	0.226	0.336	G	C	0.68	0.32	0.98	0.02	0.96	0.04	intronic	RGS6	.
chr1	248626898	rs34674180	0.336	0.306	0	0.247	0.336	T	C	0.7	0.3	0.99	0.01	0.97	0.03	exonic	OR2T11	synonymous
chr14	71913052	rs1963327	0.335	0.195	0.025	0.16	0.335	A	C	0.63	0.37	0.2	0.8	0.3	0.7	intronic	AC005993.1	.
chr16	53853211	rs13337774	0.335	0.329	0.003	0.187	0.335	C	A	0.21	0.79	0.67	0.33	0.66	0.34	intronic	FTO	.
chr16	53853530	rs13337591	0.335	0.259	0.005	0.176	0.335	G	T	0.37	0.63	0.8	0.2	0.75	0.25	intronic	FTO	.
chr16	53853555	rs13337898	0.335	0.255	0.006	0.175	0.335	C	T	0.37	0.63	0.8	0.2	0.75	0.25	intronic	FTO	.
chr17	33416448	rs8066371	0.334	0.224	0.015	0.161	0.334	C	A	0.27	0.73	0.72	0.28	0.63	0.37	intronic	ASIC2	.
chr10	113096767	rs72641339	0.233	0.333	0.009	0.179	0.333	G	T	0.51	0.49	0.84	0.16	0.89	0.11	intronic	TCF7L2	.
chr3	6906186	rs11705793	0.21	0.333	0.016	0.174	0.333	C	A	0.53	0.47	0.84	0.16	0.9	0.1	intronic	GRM7	.
chr10	113165610	rs77961654	0.273	0.332	0.001	0.228	0.332	C	A	0.71	0.29	0.97	0.03	0.98	0.02	exonic	TCF7L2	nonsynonymous
chr3	6922912	rs73124783	0.267	0.331	0.002	0.214	0.331	T	C	0.67	0.33	0.95	0.05	0.97	0.03	intronic	GRM7	.
chr17	33393503	rs78328715	0.329	0.329	0	0.281	0.329	G	A	0.75	0.25	1	0	1	0	intronic	ASIC2	.
chr3	7713675	rs1320921	0.279	0.329	0.002	0.163	0.329	A	T	0.11	0.89	0.51	0.49	0.56	0.44	intronic	GRM7	.
chr6	88133658	rs9353525	0.158	0.329	0.038	0.156	0.329	G	A	0.43	0.57	0.72	0.28	0.84	0.16	intergenic	SPACA1;CNR1	.
chr16	53862279	rs9927806	0.328	0.307	0.003	0.183	0.328	C	A	0.29	0.71	0.73	0.27	0.72	0.28	intronic	FTO	.
chr1	248626452	rs28555577	0.327	0.287	0.001	0.233	0.327	G	C	0.71	0.29	0.99	0.01	0.97	0.03	intronic	OR2T11	.
chr17	33383954	rs1021891	0.302	0.327	0.003	0.179	0.327	C	T	0.75	0.25	0.32	0.68	0.3	0.7	intronic	ASIC2	.
chr16	53853169	rs13336708	0.326	0.313	0.003	0.179	0.326	C	T	0.22	0.78	0.67	0.33	0.66	0.34	intronic	FTO	.
chr17	33374151	rs4131974	0.326	0.3	0.002	0.18	0.326	C	A	0.3	0.7	0.74	0.26	0.72	0.28	intronic	ASIC2	.
chr19	48746441	rs12975781	0.237	0.325	0.012	0.155	0.325	C	T	0.11	0.89	0.47	0.53	0.56	0.44	UTR5	IZUMO1	.
chr1	248627701	rs35176217	0.324	0.296	0.001	0.234	0.324	A	G	0.7	0.3	0.98	0.02	0.97	0.03	intronic	OR2T11	.
chr4	26490553	rs1799723	0.176	0.324	0.025	0.163	0.324	T	C	0.58	0.42	0.85	0.15	0.93	0.07	upstream	CCKAR	.
chr17	33590347	rs7222908	0.324	0.285	0	0.218	0.324	T	C	0.67	0.33	0.97	0.03	0.95	0.05	intronic	ASIC2	.
chr3	6909768	rs17046318	0.318	0.324	0.003	0.24	0.324	G	A	0.68	0.32	0.97	0.03	0.97	0.03	intronic	GRM7	.
chr1	18833002	rs12034939	0.323	0.296	0.002	0.197	0.323	C	G	0.51	0.49	0.89	0.11	0.87	0.13	intergenic	PAX7(dist=84136),TAS1R2(dist=6597)	.
chr14	71860635	rs2533038	0.279	0.322	0.002	0.202	0.322	G	A	0.4	0.6	0.08	0.92	0.07	0.93	intronic	AC005993.1	.
chr11	47642979	rs76078197	0.321	0.293	0.006	0.254	0.321	G	C	0.76	0.24	1	0	0.99	0.01	upstream	MTCH2	.
chr3	6923319	rs78166694	0.258	0.321	0.002	0.205	0.321	C	T	0.67	0.33	0.95	0.05	0.97	0.03	intronic	GRM7	.
chr6	88146612	rs806370	0.138	0.321	0.046	0.15	0.321	C	T	0.45	0.55	0.72	0.28	0.85	0.15	intronic	CNR1	.
chr1	248634486	rs77108179	0.318	0.278	0.001	0.226	0.318	C	G	0.72	0.28	0.99	0.01	0.97	0.03	intronic	OR2T11	.
chr1	248649979	rs116125618	0.318	0.278	0.001	0.226	0.318	C	T	0.72	0.28	0.99	0.01	0.97	0.03	exonic	OR2T11	synonymous
chr1	248650241	rs77685347	0.318	0.299	0.002	0.238	0.318	G	A	0.72	0.28	0.99	0.01	0.98	0.02	exonic	OR2T27	missense
chr17	33420611	rs12453418	0.299	0.317	0.002	0.167	0.317	A	G	0.16	0.84	0.59	0.41	0.6	0.4	intronic	ASIC2	.
chr6	88146644	rs806371	0.134	0.316	0.046	0.147	0.316	T	G	0.45	0.55	0.72	0.28	0.85	0.15	intronic	CNR1	.
chr14	71861992	rs244560	0.28	0.315	0.003	0.198	0.315	G	A	0.41	0.59	0.09	0.91	0.07	0.93	intronic	AC005993.1	.
chr14	72082005	rs78709366	0.311	0.314	0.003	0.245	0.314	C	T	0.73	0.27	0.99	0.01	0.98	0.02	intronic	RGS6	.
chr1	248619655	rs28628425	0.313	0.292	0.001	0.236	0.313	T	C	0.73	0.27	0.99	0.01	0.98	0.02	intronic	OR2T11	.
chr1	248620944	rs28498595	0.313	0.292	0.001	0.236	0.313	G	A	0.73	0.27	0.99	0.01	0.98	0.02	intronic	OR2T11	.
chr1	248622290	rs28504336	0.313	0.26	0.005	0.217	0.313	G	A	0.73	0.27	0.99	0.01	0.97	0.03	intronic	OR2T11	.
chr19	48747415	rs28400013	0.24	0.313	0.003	0.175	0.313	C	T	0.54	0.46	0.86	0.14	0.9	0.1	upstream;downstream	IZUMO1;FUT1	.
chr7	126754125	rs74869164	0.313	0.312	0	0.266	0.313	G	C	0.77	0.23	1	0	1	0	intronic	GRM8	.
chr7	127182793	rs13246600	0.294	0.313	0.003	0.168	0.313	A	G	0.78	0.22	0.36	0.64	0.34	0.66	intronic	GRM8	.
chr19	48746557	rs8104897	0.23	0.312	0.01	0.148	0.312	C	A	0.11	0.89	0.46	0.54	0.54	0.46	UTR5	IZUMO1	.
chr16	53776723	rs72803680	0.285	0.312	0.003	0.213	0.312	A	G	0.67	0.33	0.96	0.04	0.96	0.04	intronic	FTO	.
chr16	53778431	rs58475783	0.285	0.312	0.003	0.213	0.312	C	T	0.67	0.33	0.96	0.04	0.96	0.04	intronic	FTO	.
chr16	53779235	rs72803683	0.285	0.312	0.003	0.213	0.312	A	G	0.67	0.33	0.96	0.04	0.96	0.04	intronic	FTO	.
chr16	53782872	rs4783820	0.285	0.312	0.003	0.213	0.312	T	A	0.67	0.33	0.96	0.04	0.96	0.04	intronic	FTO	.
chr16	53786054	rs57332430	0.285	0.312	0.003	0.213	0.312	G	A	0.67	0.33	0.96	0.04	0.96	0.04	intronic	FTO	.
chr16	53787395	rs12597786	0.285	0.312	0.003	0.213	0.312	C	T	0.67	0.33	0.96	0.04	0.96	0.04	intronic	FTO	.
chr16	53804719	rs61325775	0.267	0.312	0.001	0.204	0.312	G	A	0.67	0.33	0.95	0.05	0.96	0.04	intronic	FTO	.
chr16	53769126	rs16952520	0.259	0.311	0	0.195	0.311	A	G	0.64	0.36	0.93	0.07	0.95	0.05	intronic	FTO	.
chr7	45630091	rs75529305	0.298	0.311	0.003	0.255	0.311	C	G	0.77	0.23	1	0	1	0	intronic	ADCY1	.
chr7	45643884	rs75699050	0.298	0.311	0.003	0.255	0.311	A	G	0.77	0.23	1	0	1	0	intronic	ADCY1	.
chr7	127088358	rs10954143	0.302	0.311	0.003	0.172	0.311	T	C	0.75	0.25	0.33	0.67	0.32	0.68	intronic	GRM8	.
chr1	248631303	rs71642462	0.31	0.29	0.002	0.23	0.31	T	C	0.73	0.27	0.99	0.01	0.98	0.02	intronic	OR2T11	.
chr1	248632641	rs71642464	0.31	0.279	0	0.224	0.31	C	T	0.73	0.27	0.99	0.01	0.97	0.03	intronic	OR2T11	.
chr9	6649729	rs200295993	0.31	0.259	0.001	0.185	0.31	T	A	0.59	0.41	0.93	0.07	0.9	0.1	intergenic	near GLDC	.
chr19	48746631	rs8105137	0.222	0.31	0.012	0.146	0.31	G	A	0.12	0.88	0.46	0.54	0.55	0.45	UTR5	IZUMO1	.
chr3	7457960	rs6782011	0.31	0.253	0.002	0.154	0.31	C	T	0.8	0.2	0.36	0.64	0.41	0.59	intronic	GRM7	.
chr6	88146844	rs806372	0.141	0.31	0.039	0.145	0.31	G	C	0.45	0.55	0.72	0.28	0.84	0.16	intronic	CNR1	.
chr14	72394207	rs8018756	0.272	0.309	0.002	0.216	0.309	G	A	0.71	0.29	0.97	0.03	0.98	0.02	intronic	RGS6	.
chr7	127188515	rs2299549	0.294	0.309	0.003	0.166	0.309	A	C	0.78	0.22	0.36	0.64	0.35	0.65	intronic	GRM8	.
chr7	127194453	rs2299551	0.29	0.309	0.003	0.165	0.309	G	T	0.78	0.22	0.36	0.64	0.35	0.65	intronic	GRM8	.
chr7	127194460	rs2299552	0.29	0.309	0.003	0.165	0.309	T	G	0.78	0.22	0.36	0.64	0.35	0.65	intronic	GRM8	.
chr7	127197567	rs7791345	0.294	0.309	0.003	0.166	0.309	A	G	0.78	0.22	0.36	0.64	0.35	0.65	intronic	GRM8	.
chr6	34068669	rs1906953	0.191	0.308	0.016	0.152	0.308	C	T	0.43	0.57	0.75	0.25	0.83	0.17	intronic	GRM4	.
chr7	127118195	rs1361955	0.281	0.308	0.002	0.164	0.308	C	G	0.76	0.24	0.35	0.65	0.33	0.67	intronic	GRM8	.
chr7	127182209	rs2188184	0.285	0.308	0.003	0.164	0.308	A	G	0.77	0.23	0.36	0.64	0.34	0.66	intronic	GRM8	.
chr17	33392426	rs4795775	0.203	0.307	0.014	0.147	0.307	G	A	0.25	0.75	0.59	0.41	0.68	0.32	intronic	ASIC2	.
chr1	248621269	rs11485850	0.305	0.272	0	0.222	0.305	T	G	0.74	0.26	0.99	0.01	0.98	0.02	intronic	OR2T11	.
chr1	248621306	rs11488429	0.305	0.272	0	0.222	0.305	A	G	0.74	0.26	0.99	0.01	0.98	0.02	intronic	OR2T11	.
chr10	113108403	rs17130188	0.146	0.304	0.032	0.144	0.304	T	C	0.52	0.48	0.78	0.22	0.88	0.12	intronic	TCF7L2	.
chr7	127178823	rs12706766	0.277	0.304	0.002	0.161	0.304	A	G	0.77	0.23	0.37	0.63	0.34	0.66	intronic	GRM8	.
chr7	127179290	rs10238740	0.285	0.304	0.003	0.163	0.304	C	A	0.77	0.23	0.36	0.64	0.34	0.66	intronic	GRM8	.
chr7	22719850	rs1880241	0.114	0.304	0.104	0.171	0.304	A	G	0.02	0.98	0.2	0.8	0.42	0.58	intergenic	MGC87042(dist=219568),IL6(dist=7297)	.
chr19	48746538	rs8102032	0.222	0.303	0.01	0.143	0.303	C	T	0.12	0.88	0.46	0.54	0.54	0.46	UTR5	IZUMO1	.
chr19	48747376	rs28400015	0.222	0.303	0.01	0.143	0.303	G	A	0.12	0.88	0.46	0.54	0.54	0.46	upstream;downstream	IZUMO1;FUT1	.
chr16	53774782	rs16952523	0.276	0.303	0.003	0.206	0.303	G	A	0.68	0.32	0.96	0.04	0.96	0.04	intronic	FTO	.
chr5	1443613	rs2937639	0.215	0.303	0.012	0.142	0.303	T	C	0.88	0.12	0.54	0.46	0.46	0.54	intronic	SLC6A3	.
chr7	127096839	rs7808643	0.298	0.303	0.003	0.168	0.303	T	C	0.75	0.25	0.33	0.67	0.32	0.68	intronic	GRM8	.
chr7	127098914	rs2299533	0.294	0.303	0.003	0.167	0.303	T	C	0.75	0.25	0.33	0.67	0.32	0.68	intronic	GRM8	.
chr16	53773084	rs57983780	0.285	0.302	0.003	0.208	0.302	T	G	0.67	0.33	0.96	0.04	0.96	0.04	intronic	FTO	.
chr17	33422710	rs7213646	0.302	0.267	0.001	0.155	0.302	C	T	0.2	0.8	0.63	0.37	0.6	0.4	intronic	ASIC2	.
chr4	26494922	rs115006984	0.146	0.302	0.031	0.15	0.302	G	A	0.67	0.33	0.89	0.11	0.96	0.04	intergenic	CCKAR;TBC1D19	.
chr1	248650422	rs138825902	0.301	0.222	0.009	0.189	0.301	C	T	0.73	0.27	0.99	0.01	0.96	0.04	exonic	OR2T27	missense
chr1	248631504	rs71642463	0.301	0.281	0.002	0.222	0.301	A	G	0.73	0.27	0.99	0.01	0.98	0.02	intronic	OR2T11	.
chr7	127152416	rs2237797	0.281	0.301	0.003	0.16	0.301	G	T	0.77	0.23	0.36	0.64	0.35	0.65	intronic	GRM8	.
chr7	127175581	rs1361960	0.285	0.301	0.003	0.161	0.301	G	A	0.77	0.23	0.36	0.64	0.35	0.65	intronic	GRM8
chr16	53853826	rs12597422	0.3	0.235	0.003	0.158	0.3	A	G	0.42	0.58	0.82	0.18	0.77	0.23	intronic	FTO	.
chr7	127152110	rs2237795	0.273	0.3	0.002	0.158	0.3	G	A	0.77	0.23	0.37	0.63	0.35	0.65	intronic	GRM8	.
